# Supplementary material for: PhyloExplorer: a web server to validate, explore and query phylogenetic trees
Source: BMC Evol Biol. 2009 May 18;9:108. doi: 10.1186/1471-2148-9-108 (PMC2695458; doi:10.1186/1471-2148-9-108)
Supplement: Additional file 1 — 77-taxon metazoan phylogenetic tree. This file contains the metazoan phylogenetic tree obtained by Dunn et al. [31] in nexus format. [file 1471-2148-9-108-S1.txt]

#NEXUS
[!This data set was downloaded from TreeBASE, a prototype 
relational database of phylogenetic knowledge. TreeBASE has 
been supported by the NSF, Harvard University, and UC Davis, and 
Leiden University. Please do not remove this acknowledgment 
from the Nexus file.

TreeBASE © 1994-2008.

Study reference: 
Dunn, C. W., A. Hejnol, D. Q. Matus, K. Pang, W. E. Browne, S. A. Smith, E. Seaver, G. W. Rouse, M. Obst, G. D. Edgecombe, M. V. Sørensen, S. H. D. Haddock, A. Schmidt-Rhaesa, A. Okusu, R. M. Kristensen, W. C. Wheeler, M. Q. Martindale, and G. Giribet. 2008. Broad phylogenomic sampling improves resolution of the Animal Tree of Life. Nature. doi:10.1038/nature06614

Study accession number = S2012
]
BEGIN TREES;

[! Tree accession#: Tree5744]
	TRANSLATE
		1	'Strongylocentrotus_purpuratus',
		2	'Myzostoma_seymourcollegiorum',
		3	'Carcinoscorpius_rotundicauda',
		4	'Euperipatoides_kanangrensis',
		5	'Symsagittifera_roscoffensis',
		6	'Mytilus_galloprovincialis',
		7	'Acanthoscurria_gomesiana',
		8	'Fenneropenaeus_chinensis',
		9	'Saccoglossus_kowalevskii',
		10	'Saccharomyces_cerevisiae',
		11	'Anoplodactylus_eroticus',
		12	'Gnathostomula_peregrina',
		13	'Spinochordodes_tellinii',
		14	'Terebratalia_transversa',
		15	'Phoronis_vancouverensis',
		16	'Echinococcus_granulosus',
		17	'Drosophila_melanogaster',
		18	'Cryptococcus_neoformans',
		19	'Schmidtea_mediterranea',
		20	'Turbanella_ambronensis',
		21	'Nematostella_vectensis',
		22	'Chaetopleura_apiculata',
		23	'Branchiostoma_floridae',
		24	'Amoebidium_parasiticum',
		25	'Biomphalaria_glabrata',
		26	'Capsaspora_owczarzaki',
		27	'Chaetoderma_nitidulum',
		28	'Richtersius_coronifer',
		29	'Scutigera_coleoptrata',
		30	'Themiste_lageniformis',
		31	'Flaccisagitta_enflata',
		32	'Spadella_cephaloptera',
		33	'Platynereis_dumerilii',
		34	'Crassostrea_virginica',
		35	'Brachionus_plicatilis',
		36	'Asterina_pectinifera',
		37	'Haementeria_depressa',
		38	'Sphaeroforma_arctica',
		39	'Hydra_magnipapillata',
		40	'Cerebratulus_lacteus',
		41	'Hydractinia_echinata',
		42	'Argopecten_irradians',
		43	'Trichinella_spiralis',
		44	'Suberites_domuncula',
		45	'Hypsibius_dujardini',
		46	'Macrostomum_lignano',
		47	'Aplysia_californica',
		48	'Boophilus_microplus',
		49	'Xenoturbella_bocki',
		50	'Acropora_millepora',
		51	'Ciona_intestinalis',
		52	'Carinoma_mutabilis',
		53	'Pedicellina_cernua',
		54	'Cristatella_mucedo',
		55	'Lumbricus_rubellus',
		56	'Priapulus_caudatus',
		57	'Echinoderes_horni',
		58	'Oscarella_carmela',
		59	'Euprymna_scolopes',
		60	'Philodina_roseola',
		61	'Mnemiopsis_leidyi',
		62	'Cyanea_capillata',
		63	'Neochildia_fusca',
		64	'Paraplanocera_sp',
		65	'Ptychodera_flava',
		66	'Dugesia_japonica',
		67	'Bugula_neritina',
		68	'Chaetopterus_sp',
		69	'Xiphinema_index',
		70	'Carcinus_maenas',
		71	'Monosiga_ovata',
		72	'Mertensiid_sp',
		73	'Daphnia_magna',
		74	'Gallus_gallus',
		75	'Urechis_caupo',
		76	'Capitella_sp',
		77	'Homo_sapiens'	;
	TREE 'Fig._1' =  [&R] (((38,24),(((61,72),((((((((((47,25),(6,(42,34))),(22,(59,27))),(((((75,76),(55,37)),33),(68,30)),(15,(14,(52,40))))),53),((((((66,19),16),(64,46)),20),((2,((63,5),12)),(35,60))),(67,54))),(31,32)),((((45,28),((69,43),13)),(56,57)),((((17,73),(70,8)),((11,((7,48),3)),29)),4))),((49,((1,36),(9,65))),((51,(77,74)),23))),(((50,21),(62,(39,41))),(58,44)))),(26,71))),18,10);

END;
