# Supplementary material for: PhyloExplorer: a web server to validate, explore and query phylogenetic trees
Source: BMC Evol Biol. 2009 May 18;9:108. doi: 10.1186/1471-2148-9-108 (PMC2695458; doi:10.1186/1471-2148-9-108)
Supplement: Additional file 2 — Collection of 146 phylogenetic trees. This file contains the tree collection (146 trees) from the phylogenomic study of Delsuc et al. [32] in nexus format. [file 1471-2148-9-108-S2.txt]

#NEXUS
begin trees;
tree ar21 =(((((((((((Ambystoma:0.042229051897535,Xenopus:0.014530392257521):0.019844103572037,(Gallus_gallus:0.000001000000000,Eutheria:0.025124526458897):0.008528358541789):0.012182113768650,(Tetraodon_nigroviridis:0.038016938876241,Danio_rerio:0.015531451215206):0.051401739693970):0.013020258774228,(Petromyzon_marinus:0.065250669362836,Myxinidae:0.057256048176655):0.043902586372224):0.057621589825249,((Strongylocentrotidae:0.168300932566421,(Hydra_magnipapillata:0.198826083024358,((Rhizopus_oryzae:0.139133012002843,Blastocladiella_emersonii:0.248664341505631):0.307965914567246,(Ciona_savignyi:0.060268377880696,Ciona_intestinalis:0.026746422555585):0.151132861028582):0.065527127208805):0.043490155038005):0.046059952293182,(Lumbricidae:0.043417493713934,Haementeria_depressa:0.115788944039301):0.040932295941666):0.062146462092590):0.023542026771674,((Apis_mellifera:0.069552641542164,((Locusta_migratoria:0.042728619433253,Bombyx_mori:0.124834462735294):0.040730618598302,(Tribolium_castaneum:0.151315237911270,Ixodidae:0.115412851383037):0.046342990727397):0.015052239492967):0.035840588164728,(Penaeidae:0.008840276746053,(Brachyura:0.026735225677811,Astacidea:0.017112361857073):0.025692055798121):0.156830570976282):0.091192428293770):0.013113134461696,Euprymna_scolopes:0.161032073542310):0.013577875933718,(Crassostrea:0.065194967969541,Pectinidae:0.079391762380077):0.014208448440169):0.164859830767610,Oikopleura_dioica:0.513589986221219):0.191158572828489,Monosiga_ovata:0.249494842311952):0.235866104418759,Proterospongia:0.310053056054690,Monosiga_brevicollis:0.179550477277804);
tree arc20 =(((((((((Gallus_gallus:0.007679261189747,Ambystoma:0.000001000000000):0.010379178020609,Eutheria:0.011698235840987):0.001395452311636,Xenopus:0.000001000000000):0.000001000000000,(Tetraodon_nigroviridis:0.005803266334303,Danio_rerio:0.000001000000000):0.005806686939611):0.006222957455877,(Petromyzon_marinus:0.033696926863003,Myxinidae:0.032444453607176):0.005855571964154):0.011148592548201,((((((((Penaeidae:0.099475528565455,Ixodidae:0.019728370467118):0.017765381645250,(Locusta_migratoria:0.051284838400466,(Tribolium_castaneum:0.035771485679960,Bombyx_mori:0.103168780179863):0.008441454008972):0.022042809217231):0.001868888618316,((Lumbricidae:0.032036496870910,Crassostrea:0.099704367006650):0.018090989576988,Euprymna_scolopes:0.058343154299122):0.018151714944688):0.006469280853688,Apis_mellifera:0.161226245785338):0.019298804498169,(Strongylocentrotidae:0.054198138481247,(Ciona_savignyi:0.016671187655850,Ciona_intestinalis:0.012250628519462):0.100736752081401):0.013506473571442):0.006739993097750,(Nematostella_vectensis:0.024060767080236,Acropora_millepora:0.050470753747195):0.026815207789794):0.006652924568742,Branchiostoma:0.054190527319009):0.015985517011848,Hydra_magnipapillata:0.157485451680513):0.006985822860870):0.031125337489630,Monosiga_ovata:0.211224349003961):0.043994660030894,Oikopleura_dioica:0.299265648623165):0.070623059477092,Rhizopus_oryzae:0.128790874123337,Blastocladiella_emersonii:0.132271629295061);
tree arp23 =((((((((Xenopus:0.026985846489988,(Tetraodon_nigroviridis:0.023254779835881,(((Gallus_gallus:0.000001000000000,Eutheria:0.011437438845393):0.005447565379969,Ambystoma:0.029397393831505):0.005824909062179,Danio_rerio:0.005988758287950):0.005423416611480):0.008101517200709):0.020027008173695,(Petromyzon_marinus:0.019894335190744,Myxinidae:0.088308889792839):0.056259960606409):0.069634495776891,((Acropora_millepora:0.221835738055917,(Hydractinia_echinata:0.055094672440211,Hydra_magnipapillata:0.123917585399381):0.116644699299449):0.010690395261692,(Monosiga_ovata:0.160220111506927,((Rhizopus_oryzae:0.166969920464513,Blastocladiella_emersonii:0.288813069372260):0.177591899563153,Monosiga_brevicollis:0.215494392021051):0.025458097890959):0.045676230117770):0.043240169032670):0.021390668435746,(Strongylocentrotidae:0.186938314940100,((Nematostella_vectensis:0.562151016158623,(((Locusta_migratoria:0.106101670323464,Apis_mellifera:0.236120211943710):0.036131103390447,Tribolium_castaneum:0.038856157131185):0.031989613982967,Bombyx_mori:0.072714874738129):0.075239252678080):0.000001000000000,(Penaeidae:0.049138228235800,Astacidea:0.040057033725446):0.039250502963631):0.031208672845506):0.043322970124481):0.032277518634379,((Oikopleura_dioica:0.419869080735904,Gastropoda:0.104668575725529):0.070522602090356,Branchiostoma:0.105434620101027):0.021897855037547):0.012539531363423,(((Ciona_savignyi:0.013331260478097,Ciona_intestinalis:0.051482876853790):0.015065753959535,Diplosoma_listerianum:0.026789762686305):0.263037831458556,Crassostrea:0.185278271282114):0.033406857346425):0.119854532633111,Lumbricidae:0.078459434671061):0.107251098077975,Haementeria_depressa:0.099701567496516,Euprymna_scolopes:0.053523268560887);
tree cct-A =((((((Strongylocentrotidae:0.149672990397431,((Rhizopus_oryzae:0.266527918623159,Lumbricidae:0.074586475035648):0.035057617616890,((((Tribolium_castaneum:0.049271141729981,Bombyx_mori:0.126345453297302):0.037041939616859,(Locusta_migratoria:0.034250201238497,Apis_mellifera:0.075519391612439):0.000003341789986):0.025022817554003,Penaeidae:0.179265497138264):0.021823949559255,Ixodidae:0.098550847157089):0.036711815192733):0.011959270687788):0.016745064706456,((Hydractinia_echinata:0.054232192552317,Hydra_magnipapillata:0.092621627190097):0.143766465492388,Nematostella_vectensis:0.133114830444735):0.028060373112806):0.015541010150759,(Branchiostoma:0.090144997531072,((((Xenopus:0.040704971333074,Ambystoma:0.040344239711890):0.012203597527420,(Gallus_gallus:0.029779551005009,Eutheria:0.056505413490831):0.018913454036974):0.003875522062734,(Tetraodon_nigroviridis:0.036663731599442,Danio_rerio:0.023601072860378):0.030171818162734):0.054635958329292,(((Ciona_savignyi:0.030487671024676,Ciona_intestinalis:0.005134827735334):0.124763764138769,Myxinidae:0.393954656894678):0.019214074648593,Oikopleura_dioica:0.344874401568781):0.019716133689553):0.052636575015374):0.011341999020718):0.042024045111095,Euprymna_scolopes:0.123146656863775):0.080225814156386,Monosiga_ovata:0.193124487788917):0.075317300364663,Proterospongia:0.116710586294355,Blastocladiella_emersonii:0.100008149987796);
tree cct-B =((((((Nematostella_vectensis:0.134875663096271,Hydra_magnipapillata:0.149545901575626):0.033462247465826,(Crassostrea:0.139556918583010,((Rhizopus_oryzae:0.098804095880237,Blastocladiella_emersonii:0.072833398801384):0.203166921090312,Strongylocentrotidae:0.159210526506437):0.010654047266378):0.010329789611820):0.013070084168612,((Oikopleura_dioica:0.418877865597972,(Ciona_savignyi:0.031222774617751,Ciona_intestinalis:0.028741530441299):0.126666283386759):0.044364513577648,(((Monosiga_ovata:0.153342120010609,Euprymna_scolopes:0.176829288964587):0.015327462758486,(Myxinidae:0.000001919378343,Monosiga_brevicollis:0.059424327291801):0.152543897230356):0.041854828898942,((((Xenopus:0.029137874995636,Ambystoma:0.053617893939693):0.011527458350807,(Gallus_gallus:0.020276714936873,Eutheria:0.040347035213873):0.026071509272230):0.015699864257351,(Tetraodon_nigroviridis:0.054110120560229,Danio_rerio:0.054375425813081):0.017359211066925):0.032413635440678,Petromyzon_marinus:0.100860790872804):0.019668334838138):0.040717635226934):0.023175165718790):0.036655507851291,((Ixodidae:0.144214102555712,Branchiostoma:0.127957040682816):0.030511544264439,((Bombyx_mori:0.218360971768819,Tribolium_castaneum:0.062465771173631):0.019124727521507,(Locusta_migratoria:0.142471157781353,Apis_mellifera:0.087419230170935):0.031731195075996):0.064394207178198):0.025962364505204):0.017663420804665,(Penaeidae:0.076155885013404,Astacidea:0.055001892211550):0.148104893880822):0.078770556017526,Proterospongia:0.154266552240925,Brachyura:0.086692913796087);
tree cct-D =((((((Monosiga_ovata:0.185303284508667,(Rhizopus_oryzae:0.140717067120532,Blastocladiella_emersonii:0.103087297202765):0.154215073384105):0.026493817765847,Branchiostoma:0.139922832329974):0.018933240558080,((((((Oikopleura_dioica:0.447240330841063,Bombyx_mori:0.210055504433212):0.080623747601690,Tribolium_castaneum:0.141890003558638):0.039507464105927,Apis_mellifera:0.096496055751115):0.053549336291189,Ixodidae:0.127665187416065):0.012046556201160,Nematostella_vectensis:0.149243795680745):0.016012609661079,(Lumbricidae:0.087581632545910,(Hydractinia_echinata:0.040482346941763,Hydra_magnipapillata:0.139777885644143):0.085720174790107):0.019828676424163):0.016391021165671):0.021788279738932,((((Tetraodon_nigroviridis:0.046151176011609,((Xenopus:0.049041870250406,(Gallus_gallus:0.027003492490276,(Eutheria:0.038855419797935,Ambystoma:0.039034261791352):0.008947535615866):0.006269866185239):0.028238878580348,Danio_rerio:0.047719409225997):0.009993465132837):0.015994212521443,Myxinidae:0.123869319821307):0.032806627806463,(Petromyzon_marinus:0.000267095127047,Euprymna_scolopes:0.131493112471754):0.091927769840985):0.051385911151426,Strongylocentrotidae:0.135173992877048):0.025370933597746):0.028675786968944,(Ciona_savignyi:0.043626815034324,Ciona_intestinalis:0.039796163076262):0.131430488431627):0.211060928730971,Penaeidae:0.004541343522692,Brachyura:0.022387962690525);
tree cct-E =((((((((((Xenopus:0.020156790662700,Ambystoma:0.029804325944480):0.005335866147852,(Gallus_gallus:0.025745615764563,Eutheria:0.042314929379230):0.014304999100924):0.010893403931203,(Tetraodon_nigroviridis:0.050373056104942,Danio_rerio:0.016279145418057):0.030653339665504):0.049924717934617,(Petromyzon_marinus:0.076321926044078,Myxinidae:0.089646111232948):0.031927662049518):0.036015142462150,(((Oikopleura_dioica:0.245511084337181,(Ciona_savignyi:0.029107693374330,Ciona_intestinalis:0.017238744445048):0.108515579469303):0.028782871349646,Rhizopus_oryzae:0.246109985999083):0.025914499594176,(Hydra_magnipapillata:0.153476820048997,Nematostella_vectensis:0.100571362615124):0.027570529104602):0.018674054938851):0.014122856180364,Branchiostoma:0.083908016360207):0.010427318024711,Monosiga_ovata:0.185196621022047):0.006813437560823,(Euprymna_scolopes:0.209672404876427,(((Apis_mellifera:0.140392950081755,((Tribolium_castaneum:0.134873990574724,Bombyx_mori:0.115513198812931):0.060400593125216,(Locusta_migratoria:0.084148629312433,(Astacidea:0.000001000000000,Penaeidae:0.019875200841705):0.117618264836469):0.000004305450420):0.010298270900343):0.039876942204032,Ixodidae:0.101678107016986):0.036930356547021,(Blastocladiella_emersonii:0.230140856685577,Crassostrea:0.142666890522872):0.014447325512517):0.024194009448922):0.013445933815081):0.019212076618760,Strongylocentrotidae:0.126665839299068):0.082557530091347,Gastropoda:0.093051000441494,Lumbricidae:0.032131603759391);
tree cct-G =((((((((((Locusta_migratoria:0.103138547409001,((Tribolium_castaneum:0.112145848038271,Bombyx_mori:0.110794735068816):0.053934295619543,Apis_mellifera:0.095133155469647):0.019451391640805):0.063142378872001,Ixodidae:0.165178779177683):0.007939455033408,((Rhizopus_oryzae:0.118349057205177,Blastocladiella_emersonii:0.195314154073611):0.133118027906866,Brachyura:0.241013215239706):0.060769572762450):0.007173182958063,((Myxinidae:0.214728295160948,(((Danio_rerio:0.068420017825801,Eutheria:0.057529099928600):0.015848057104062,Xenopus:0.039800153146689):0.011076770560159,Ambystoma:0.045442948961079):0.051490695139884):0.031510976961678,((Oikopleura_dioica:0.248714587668838,(Ciona_savignyi:0.034186052814724,Ciona_intestinalis:0.028777614951555):0.121054756114026):0.061740965463147,Branchiostoma:0.137091447199337):0.026022701707099):0.030013663963313):0.022051210695468,((Hydractinia_echinata:0.050170565154142,Hydra_magnipapillata:0.057709924370122):0.158257094540019,Strongylocentrotidae:0.122816018827501):0.033984509133234):0.007082157557371,Penaeidae:0.256940119310633):0.013981057410537,(Pectinidae:0.190888345028035,(Nematostella_vectensis:0.019989724697300,Lumbricidae:0.014019769933698):0.052776024575018):0.038368150900087):0.037173761770930,Monosiga_ovata:0.180839739454442):0.032628537611992,Petromyzon_marinus:0.111203535893224):0.086532482187880,Monosiga_brevicollis:0.100296965216908,Euprymna_scolopes:0.024722484361280);
tree cct-N =((((((((((Oikopleura_dioica:0.355662618470276,(Ciona_savignyi:0.018722654554980,Ciona_intestinalis:0.027802463333369):0.127774180270272):0.028079572943799,Strongylocentrotidae:0.149873622963701):0.044946318487149,(((Xenopus:0.023636904883799,Ambystoma:0.052677369167660):0.017081098017989,(Tetraodon_nigroviridis:0.057832626437644,Danio_rerio:0.029075542394968):0.034219530145768):0.008998166890550,(Gallus_gallus:0.016157691716127,Eutheria:0.053922872475203):0.017274315473514):0.043956680215365):0.007199749820965,(Myxinidae:0.296197311428904,Hydra_magnipapillata:0.189732153059757):0.050648386223243):0.010239815925007,Monosiga_brevicollis:0.189022552797050):0.007871054322402,Monosiga_ovata:0.220092753588549):0.021171440428765,((Ixodidae:0.221540988299932,(((Apis_mellifera:0.168219797192998,(Bombyx_mori:0.336306622988723,Tribolium_castaneum:0.077073982542932):0.017387306958349):0.017272759711068,((Penaeidae:0.027841672316700,Brachyura:0.105146390487300):0.153093956814832,Locusta_migratoria:0.059401310910929):0.042938795065757):0.040273291542016,(Rhizopus_oryzae:0.129072042454132,Blastocladiella_emersonii:0.239190712757354):0.240735976544506):0.015761415449610):0.023200564313461,(Pectinidae:0.137807818469091,Lumbricidae:0.084588219907850):0.096540837068860):0.016402965795578):0.016504475036352,(Nematostella_vectensis:0.098082439545770,Branchiostoma:0.176867607777523):0.014771022527105):0.023728880107473,(Mytilus_galloprovincialis:0.022200412510339,Crassostrea:0.063690028867075):0.071675316992221):0.110922158753544,Petromyzon_marinus:0.146127185852333,Euprymna_scolopes:0.051408892792880);
tree cct-T =(((Hydra_magnipapillata:0.222997072032926,(Branchiostoma:0.188024279035293,(((Oikopleura_dioica:0.548562882435618,Myxinidae:0.425802380545473):0.064595531271636,(Ciona_savignyi:0.028005834520781,Ciona_intestinalis:0.047385330884353):0.165710472422955):0.057794656260090,((Eutheria:0.033899167730701,(Gallus_gallus:0.037629584043951,(Xenopus:0.048115816002746,Ambystoma:0.049265627249903):0.026239193677482):0.011284929532894):0.015634123192136,(Tetraodon_nigroviridis:0.085677106105493,Danio_rerio:0.042166988280557):0.042114759483619):0.033474522541876):0.029265613543686):0.031991051623235):0.007441720691479,(Strongylocentrotidae:0.205106088033570,(((((((Tribolium_castaneum:0.111345653605536,Bombyx_mori:0.159244511319607):0.071581053888602,Apis_mellifera:0.145563629351052):0.043648469218710,Locusta_migratoria:0.080807528270619):0.069618381655065,Ixodidae:0.327039469335518):0.045557463545186,((Rhizopus_oryzae:0.188941813808534,Blastocladiella_emersonii:0.229264744395057):0.271372930142868,Monosiga_ovata:0.232714736040424):0.048651584138462):0.041793773746820,(Lumbricidae:0.224940035673567,Euprymna_scolopes:0.102207758829813):0.087409855059760):0.005538175647482,((Penaeidae:0.067500903457643,Astacidea:0.009444678895533):0.226745001713433,Hydractinia_echinata:0.090632333696733):0.087998985575898):0.019214012565206):0.029963647191082):0.130061623400093,Proterospongia:0.378811690015999,Nematostella_vectensis:0.018647728136473);
tree cct-Z =(((((((((Hydractinia_echinata:0.076942084965284,Hydra_magnipapillata:0.103246756608964):0.137131262296937,(Ciona_savignyi:0.000001000000000,Ciona_intestinalis:0.025737970843261):0.137651785806322):0.035777177710361,((((Eutheria:0.058109593767169,Ambystoma:0.062191143652505):0.010185401945052,(Gallus_gallus:0.059531436574869,Xenopus:0.040814183394287):0.012200690146122):0.015642951757185,(Tetraodon_nigroviridis:0.053595873240731,Danio_rerio:0.046436415127877):0.021468475443925):0.023970767484710,Myxinidae:0.245035234975829):0.066806102920876):0.018534795251211,(((Rhizopus_oryzae:0.197922349009935,Blastocladiella_emersonii:0.172297952197677):0.195106509300005,Monosiga_brevicollis:0.246923156263713):0.038782443346984,(((Tribolium_castaneum:0.127100537424376,Apis_mellifera:0.244183494656658):0.028509479958549,Bombyx_mori:0.093388851477455):0.122871604195198,Oikopleura_dioica:0.407630145388340):0.032295950879424):0.016917909250570):0.011629187742059,Acropora_millepora:0.058219716108444):0.014098078910165,(Branchiostoma:0.150233584883121,Strongylocentrotidae:0.127717124476679):0.013054889408672):0.014501215678408,Euprymna_scolopes:0.185199231952750):0.046207904920458,((Crassostrea:0.169246021864293,Ixodidae:0.224363103886268):0.001959110698342,Nematostella_vectensis:0.137013742002667):0.023406873156090):0.116493081614770,Penaeidae:0.085642699633190,Brachyura:0.240585117392426);
tree cpn60-mt =(((((((Strongylocentrotidae:0.148927617681528,((Gallus_gallus:0.015060657254391,((Xenopus:0.031966680365663,Ambystoma:0.045275097985661):0.009939023422254,Eutheria:0.021060609800441):0.010607977444526):0.037356834648512,(Tetraodon_nigroviridis:0.045286000587755,Danio_rerio:0.042354422069623):0.035402087539932):0.110112994288874):0.023943602149114,((((((Locusta_migratoria:0.000001000000000,Apis_mellifera:0.058490064164716):0.011393524710378,(Tribolium_castaneum:0.134260554307547,Bombyx_mori:0.071121492708902):0.016709641246611):0.036826976581821,Ixodidae:0.091487708427854):0.049712199182873,Brachyura:0.156141237121985):0.027017563044483,(Euprymna_scolopes:0.264768067336985,((Penaeidae:0.000001000000000,Lumbricidae:0.123935590715044):0.039892454576422,Petromyzon_marinus:0.158690885900302):0.045895814622911):0.032231860709599):0.032966577382215,Branchiostoma:0.109998313696802):0.005500969366988):0.014173619973516,(Ciona_savignyi:0.066406251533000,Ciona_intestinalis:0.022634145137495):0.182395449263846):0.050298248463328,(((Proterospongia:0.360384333867886,Hydractinia_echinata:0.022598688972800):0.119184179210305,Hydra_magnipapillata:0.156003618798839):0.123524608534587,Nematostella_vectensis:0.123963381576494):0.063116036762609):0.097737933881745,Oikopleura_dioica:0.454334116664801):0.084105084275965,(Monosiga_ovata:0.133292259769394,Monosiga_brevicollis:0.203024728486494):0.241087299559718):0.271922710358875,Rhizopus_oryzae:0.158241942014730,Blastocladiella_emersonii:0.155889953699883);
tree crfg =(((((((((((((Gallus_gallus:0.028096905633830,Ambystoma:0.041488594937752):0.012675571089359,Eutheria:0.049123765917170):0.013066720344413,(Tetraodon_nigroviridis:0.032642409010997,Danio_rerio:0.034368192780238):0.021706414822100):0.011226531892413,Xenopus:0.039421068663131):0.019202388999765,Petromyzon_marinus:0.035413963967464):0.011703693480097,(Myxinidae:0.007251588608272,Monosiga_brevicollis:0.130343051348732):0.112389399077169):0.053771032593944,(Strongylocentrotidae:0.136259114782664,(Nematostella_vectensis:0.109249112248769,Hydra_magnipapillata:0.100868697339349):0.027135537122169):0.040812989647687):0.028784734500845,(((((Tribolium_castaneum:0.111474010532237,Apis_mellifera:0.054019171844313):0.025431596705456,Bombyx_mori:0.075950384389653):0.035828696114265,Locusta_migratoria:0.048217290578462):0.077717737385658,(Rhizopus_oryzae:0.250977107072423,Ixodidae:0.109136316794679):0.010478554466777):0.034008106779487,Branchiostoma:0.107521218207811):0.017619898797680):0.030729882421856,(Monosiga_ovata:0.241493639148667,(Ciona_savignyi:0.016355380314230,Ciona_intestinalis:0.034321876063263):0.192057654375337):0.016678252343574):0.008176844992440,Pectinidae:0.096465426355296):0.019814600357652,((Astacidea:0.198663722923806,Hydractinia_echinata:0.006527685515366):0.136739677656772,Euprymna_scolopes:0.127283664736958):0.021741203458660):0.054430600912272,Oikopleura_dioica:0.289726572151444):0.159271644709015,Mytilus_galloprovincialis:0.108010754168502,Blastocladiella_emersonii:0.201054084366273);
tree ef2-EF2 =(((((Ixodidae:0.109316573026660,((((Tribolium_castaneum:0.028053711641831,Apis_mellifera:0.037511275453535):0.010406400613291,Locusta_migratoria:0.037657747278768):0.008122364601409,Bombyx_mori:0.049433831041142):0.030692821334763,(Penaeidae:0.034578893537358,(Brachyura:0.014977595064505,Astacidea:0.018648972665617):0.022955635911606):0.129002296844374):0.027185526374250):0.038299634845550,((Oikopleura_dioica:0.251187101361528,(((Tetraodon_nigroviridis:0.151819453889417,Petromyzon_marinus:0.035952057012741):0.016691265268679,(Danio_rerio:0.032145025535995,(((Ambystoma:0.033797707834427,Eutheria:0.004962219893355):0.004725563752375,Gallus_gallus:0.006825973278728):0.015967186677366,Xenopus:0.030559700747472):0.007375667226261):0.012695651826950):0.015998799487006,Myxinidae:0.090450288978817):0.052708695460847):0.029500301942201,((Euprymna_scolopes:0.182100524837211,Lumbricidae:0.108950760044646):0.017546847979155,((((Mytilus_galloprovincialis:0.037939147829377,Haementeria_depressa:0.103061987344563):0.044159603493716,Crassostrea:0.075464298295704):0.030576978065144,Gastropoda:0.127786027623966):0.026934015154874,Pectinidae:0.216244451007459):0.043805973642896):0.026894145388547):0.016498133341457):0.019140499137695,((((Strongylocentrotidae:0.151515330622407,(Hydractinia_echinata:0.067991913040044,Hydra_magnipapillata:0.062917284288291):0.101483149070623):0.025807194942126,Nematostella_vectensis:0.166748026204789):0.002196168973102,((Proterospongia:0.116961999813675,Monosiga_brevicollis:0.120331474038313):0.027005433170531,Monosiga_ovata:0.164978812179256):0.040751722994299):0.020203938682115,Branchiostoma:0.154051362674304):0.009202937910262):0.034207116840932,(Ciona_savignyi:0.046943466922095,Ciona_intestinalis:0.056746199796171):0.137322490212504):0.256396989424651,Rhizopus_oryzae:0.137331227134021,Blastocladiella_emersonii:0.179548988813446);
tree ef2-U5 =((((((((Euprymna_scolopes:0.038623590190564,(Hydractinia_echinata:0.139491283856450,Astacidea:0.003313576509029):0.079169756420442):0.014315657858076,(Myxinidae:0.026789059251312,Brachyura:0.075584176499390):0.025419788161972):0.000001130345273,(((Xenopus:0.016748001583952,(Gallus_gallus:0.007052502104828,Eutheria:0.003430413674077):0.004466276198903):0.007337124874269,Ambystoma:0.018180813364667):0.000001000000000,Danio_rerio:0.063292817236847):0.035668626821418):0.008217545858719,Strongylocentrotidae:0.070987302336764):0.006054801862117,((((Bombyx_mori:0.138216660630497,Apis_mellifera:0.095412775879960):0.023842841112558,Tribolium_castaneum:0.058665806247149):0.046428146200662,(Ciona_savignyi:0.003085693504864,Ciona_intestinalis:0.007117034279072):0.112491315235021):0.003864183923136,Branchiostoma:0.058622877499689):0.025075264435051):0.012607170672035,(((Nematostella_vectensis:0.116895625899977,Hydra_magnipapillata:0.100678373235331):0.032827324082104,Ixodidae:0.091992730013629):0.010568599641352,Rhizopus_oryzae:0.355121761178189):0.013979882250554):0.053952564620118,Oikopleura_dioica:0.290037177942016):0.557132840896528,Monosiga_ovata:0.349694570849589,Blastocladiella_emersonii:0.140396555722845);
tree eif5a =(((((((((((Rhizopus_oryzae:0.108706673557273,Blastocladiella_emersonii:0.053168583549932):0.124910830729902,(Monosiga_ovata:0.168059508424927,Monosiga_brevicollis:0.111888997988560):0.067912566123341):0.035369467690250,((((((((Petromyzon_marinus:0.089029007556777,(Eutheria:0.025160558764431,Ambystoma:0.066626525037572):0.011693481024727):0.005096338437434,Xenopus:0.050520554222916):0.007974001654696,Gallus_gallus:0.000001000000000):0.000001000000000,Tetraodon_nigroviridis:0.077008008362479):0.019650714541939,Myxinidae:0.191476411796972):0.041826559675684,Danio_rerio:0.061526716179873):0.009124307814000,(Bombyx_mori:0.041289028253602,(Tribolium_castaneum:0.022817073347412,(Locusta_migratoria:0.013610057639556,Apis_mellifera:0.035820371857052):0.057885305606918):0.010219717873643):0.144131052175299):0.052509224060022,Gastropoda:0.128896035692570):0.014571997332101):0.017198281777832,(Mytilus_galloprovincialis:0.095282596764347,Branchiostoma:0.111561923671146):0.026308171396152):0.034247797269811,((Brachyura:0.027499844969395,(Penaeidae:0.081015767371849,Astacidea:0.000001000000000):0.034504727630276):0.093191825488452,(Euprymna_scolopes:0.223787642544395,Crassostrea:0.147569994621200):0.086416208662039):0.021755867111893):0.049017580559521,(Lumbricidae:0.390015960502369,Pectinidae:0.061679997520319):0.084508958418668):0.021672080636324,Ixodidae:0.309795890480665):0.017533664951431,(Strongylocentrotidae:0.122035423414265,Nematostella_vectensis:0.151857519223527):0.011061468454934):0.026724898675572,(Hydractinia_echinata:0.091798876752709,Hydra_magnipapillata:0.206440294461962):0.085289429892557):0.155797668169107,Oikopleura_dioica:0.310769498664657):0.167841052958284,Ciona_savignyi:0.437592138727458,Ciona_intestinalis:0.245977150064972);
tree fibri =((((((Nematostella_vectensis:0.047757703549278,(((((Xenopus:0.024519054051223,Eutheria:0.057974122176983):0.004170682513153,Ambystoma:0.022815290262000):0.008430825895165,(Tetraodon_nigroviridis:0.000001000000000,Danio_rerio:0.020268896321220):0.028001043351104):0.016939738758765,Myxinidae:0.078955258917297):0.025785571163484,(Oikopleura_dioica:0.102146687123289,(Ciona_savignyi:0.012365128851168,Ciona_intestinalis:0.008449841496043):0.039752883760816):0.038856625589451):0.024542130590914):0.013589130365660,((Tribolium_castaneum:0.019283282584076,Apis_mellifera:0.013307137379391):0.017125623717252,Bombyx_mori:0.042244649674469):0.035359374070522):0.004079621759455,((((Astacidea:0.000001000000000,Brachyura:0.139656404182893):0.000001000000000,((Rhizopus_oryzae:0.071141885230340,Blastocladiella_emersonii:0.133919568969062):0.054807846468520,(Proterospongia:0.055043849219755,Monosiga_brevicollis:0.046029115329658):0.055080456810413):0.048893078534342):0.025741900812393,Locusta_migratoria:0.038172905920599):0.015169295235144,Ixodidae:0.076261118614546):0.008632339246190):0.019884455583937,((Branchiostoma:0.009457725100667,Hydractinia_echinata:0.060221950852348):0.036540989455552,Strongylocentrotidae:0.046734580804723):0.026181095734751):0.008420709946778,(Euprymna_scolopes:0.139138728720950,Hydra_magnipapillata:0.060252708884767):0.012333527602656):0.069426423107247,Penaeidae:0.125483630456214,Monosiga_ovata:0.000001000000000);
tree fpps =(((((((((((((Gallus_gallus:0.089721954781298,Eutheria:0.091867684294022):0.040222836771242,Xenopus:0.059990740737155):0.012297371150729,(Tetraodon_nigroviridis:0.035678666372255,Danio_rerio:0.039796997488519):0.022201729574393):0.010046368436698,Ambystoma:0.112334460140502):0.035026986819211,((Strongylocentrotidae:0.108746970254479,Ixodidae:0.645599599342528):0.072340144485763,(Oikopleura_dioica:0.288819480205923,Myxinidae:0.184486472033029):0.014832368251816):0.035502619215570):0.018173955051799,((Monosiga_brevicollis:0.000008195972523,Branchiostoma:0.155263805604041):0.030603490960925,(Monosiga_ovata:0.046478671661810,Rhizopus_oryzae:0.180128884075222):0.069503831452938):0.091623994847129):0.030019156972859,(Ciona_savignyi:0.051650268781721,Ciona_intestinalis:0.083333187879675):0.266944293129238):0.076164697655361,Apis_mellifera:0.866460713081685):0.012711124910772,Hydra_magnipapillata:0.232041216930893):0.052571848554328,(Tribolium_castaneum:0.152788797447485,(Locusta_migratoria:0.356785239068278,Bombyx_mori:0.446065879313022):0.124439974514672):0.109432919280407):0.062535184676105,Nematostella_vectensis:0.229251899805755):0.068113849376778,Astacidea:0.021343154505539):0.087623837611367,Blastocladiella_emersonii:0.184874015922917,Brachyura:0.004666888672626);
tree glcn =((((((Ciona_savignyi:0.070687508123756,Ciona_intestinalis:0.063618785346442):0.162142445974819,(((Locusta_migratoria:0.107182049549996,Bombyx_mori:0.225835971494664):0.027329597638089,(Tribolium_castaneum:0.080477163224658,Apis_mellifera:0.127285142863637):0.039483594111434):0.086641842923031,Strongylocentrotidae:0.130625100041061):0.012546914764039):0.038294454896977,((Rhizopus_oryzae:0.449961794660439,Branchiostoma:0.099834611908248):0.062196177281443,Nematostella_vectensis:0.144844656985178):0.059335266495240):0.011358462859543,Ixodidae:0.243194846767441):0.042346810495407,(((Xenopus:0.053411610685479,Gallus_gallus:0.026786811816665):0.035727399701921,(Tetraodon_nigroviridis:0.028670413183530,Danio_rerio:0.036768832689077):0.066134812968947):0.009343624133695,Eutheria:0.066718157790046):0.035073992274140):0.166948321266237,Oikopleura_dioica:0.313013037536488,Monosiga_brevicollis:0.000004004051565);
tree grc5 =((((((((((Ambystoma:0.058969886652544,Xenopus:0.006372358403505):0.005169842632953,(Gallus_gallus:0.046258836234076,Eutheria:0.010629649447034):0.005922807191698):0.008715247377055,(Tetraodon_nigroviridis:0.021767678009322,Danio_rerio:0.031139914145459):0.026837558841733):0.040153686969524,Petromyzon_marinus:0.105448989178302):0.016136814644884,Myxinidae:0.074771028524268):0.095019864505322,(((((Rhizopus_oryzae:0.183231086929782,Blastocladiella_emersonii:0.338214945177302):0.092966465828227,Hydractinia_echinata:0.178702051970426):0.048886446655218,Nematostella_vectensis:0.110818747670308):0.058961974746274,((Proterospongia:0.171565739805700,Monosiga_brevicollis:0.085999978684150):0.101766332178626,Monosiga_ovata:0.232118396810568):0.133444573908484):0.048399474550969,(Strongylocentrotidae:0.134470082687632,(((((Tribolium_castaneum:0.036924648571197,Bombyx_mori:0.055525826375052):0.028801485669266,(Locusta_migratoria:0.042870895986081,Apis_mellifera:0.041618483043640):0.021475456044144):0.045920421177959,(Penaeidae:0.092872165606815,Brachyura:0.000001528883853):0.073808161459426):0.012156386122473,Branchiostoma:0.151796021191764):0.030920521352517,(((Gastropoda:0.084763046639645,Mytilus_galloprovincialis:0.113496498786081):0.014387866008672,(Pectinidae:0.093043559272812,Crassostrea:0.030803924542387):0.027920947455092):0.014666955633918,(((Lumbricidae:0.044698905850157,Haementeria_depressa:0.056642302145630):0.036981322401863,Euprymna_scolopes:0.088786452826183):0.044676243380861,Ixodidae:0.105557884739844):0.039677469362902):0.024608607469712):0.021603134384982):0.019956510834817):0.016817011003649):0.037183646818225,Acropora_millepora:0.061460176456482):0.075674595159375,Oikopleura_dioica:0.287678902205648):0.076321716931605,Diplosoma_listerianum:0.093841183480727):0.059605259853185,Ciona_savignyi:0.019300840482309,Ciona_intestinalis:0.012961860339358);
tree hsp70-E =((((((Gastropoda:0.036535686541457,Crassostrea:0.052888546843372):0.026308282453115,Monosiga_brevicollis:0.132392238201992):0.018974507974962,((Ixodidae:0.055898804303315,((((Locusta_migratoria:0.032897310123116,Apis_mellifera:0.028435885494684):0.011550534660625,(Penaeidae:0.078478126393495,Tribolium_castaneum:0.000001000000000):0.018105056485078):0.012958259509697,Bombyx_mori:0.012823150660112):0.041006557517897,(Hydra_magnipapillata:0.040582685056861,Ciona_savignyi:0.108313571341868):0.029994911895392):0.018310553101407):0.013210171531047,((((Branchiostoma:0.103462793382300,Xenopus:0.000001353863052):0.013246379622490,((Gallus_gallus:0.002089447183556,((Lumbricidae:0.000001000000000,Euprymna_scolopes:0.189470028035516):0.071824990894046,((Rhizopus_oryzae:0.189445918156107,Blastocladiella_emersonii:0.147460895891272):0.105306317064524,Oikopleura_dioica:0.523762610463877):0.047984801511526):0.051159627618669):0.000005350887358,Eutheria:0.004290956535487):0.004217922651477):0.005626447676520,Ambystoma:0.012562244132327):0.007668058998718,(Tetraodon_nigroviridis:0.006713807745845,Danio_rerio:0.013297804318158):0.005980161037418):0.036667901517615):0.011645813085566):0.024307992638915,Strongylocentrotidae:0.062831662094501):0.049573208044972,Nematostella_vectensis:0.055635790579617):0.031648831016682,Monosiga_ovata:0.019965743429699,Hydractinia_echinata:0.654912878155968);
tree hsp70-mt =((((((((Gallus_gallus:0.016995517605024,Eutheria:0.023111351766452):0.002268397504676,(((((Oikopleura_dioica:0.291807674521684,Euprymna_scolopes:0.000001000000000):0.000001000000000,Ciona_savignyi:0.102666550939000):0.031019055340067,Branchiostoma:0.073167907880984):0.023720668027225,((Nematostella_vectensis:0.081857219677097,Astacidea:0.023424298806766):0.067790967809110,(Bombyx_mori:0.071424718131699,(Apis_mellifera:0.035743030130863,Tribolium_castaneum:0.053366293008818):0.019136078014497):0.029709462753219):0.024497253965281):0.062121479175088,Xenopus:0.025012840577181):0.003371599831164):0.012310725382185,Ambystoma:0.028766283723963):0.010497167861361,Danio_rerio:0.041682860690161):0.030211568795178,(Myxinidae:0.000007503140279,Monosiga_ovata:0.412474518667903):0.045053172674542):0.033800630934540,(Ixodidae:0.073783171414893,(Strongylocentrotidae:0.111338561318376,Hydra_magnipapillata:0.156969826744423):0.011273818109292):0.030791897667026):0.034596034969902,(Monosiga_brevicollis:0.098379574532015,Hydractinia_echinata:0.111514667171361):0.058316953134680):0.160072820104345,Rhizopus_oryzae:0.158178065818993,Blastocladiella_emersonii:0.176241576495190);
tree if1a =(((((Strongylocentrotidae:0.068760032100155,(((((Tetraodon_nigroviridis:0.046675302034620,Danio_rerio:0.010257555526763):0.000001000000000,(Xenopus:0.000001000000000,Eutheria:0.000001000000000):0.000001000000000):0.010384061082536,Gallus_gallus:0.000001000000000):0.000001509328071,Myxinidae:0.054998685549601):0.069988378370871,Nematostella_vectensis:0.050144231440987):0.000001000000000):0.059704294330031,Ixodidae:0.000001000000000):0.015149942582743,((Penaeidae:0.091340263435849,Hydra_magnipapillata:0.067092888225186):0.042688279675585,((Monosiga_ovata:0.179688618621362,((Rhizopus_oryzae:0.184212622620172,Blastocladiella_emersonii:0.196214757429440):0.168648373660471,(Lumbricidae:0.032901562707734,(Gastropoda:0.030354409993359,Crassostrea:0.049719883592303):0.035567291332811):0.014579501957597):0.018483033198086):0.021091442088364,((Bombyx_mori:0.000001000000000,(Locusta_migratoria:0.000001000000000,Apis_mellifera:0.021245554098184):0.010559416623749):0.021416592786152,Tribolium_castaneum:0.000001000000000):0.035283001796887):0.034860234150852):0.030699399582611):0.056914283405372,Oikopleura_dioica:0.209800523319009):0.082094210547698,Ciona_savignyi:0.016253373135322,Ciona_intestinalis:0.027464870714750);
tree if2b =(((((((((((((((((Danio_rerio:0.000001000000000,Ambystoma:0.000001000000000):0.000001000000000,(Xenopus:0.006548951907999,Gallus_gallus:0.006548952146885):0.000001000000000):0.000001000000000,Eutheria:0.006554805728521):0.000001000000000,Tetraodon_nigroviridis:0.006557733737364):0.018155689035435,(Petromyzon_marinus:0.032839800255342,Myxinidae:0.000001000000000):0.044269597786601):0.014350000586102,(Penaeidae:0.000001000000000,Brachyura:0.040195348904870):0.148616275631110):0.000002423531362,Branchiostoma:0.023588868196332):0.025544661679359,(Ciona_savignyi:0.000001000000000,Ciona_intestinalis:0.033328434695642):0.174256264194048):0.023648556915679,((Ixodidae:0.066829915763174,(Nematostella_vectensis:0.000001000000000,Crassostrea:0.018150457724010):0.054174818023644):0.006040927446069,Euprymna_scolopes:0.084922653340770):0.021398055370801):0.000001000000000,(Strongylocentrotidae:0.106840997211706,Hydra_magnipapillata:0.085519277432727):0.031402179775083):0.016617741688660,Tribolium_castaneum:0.051595275461016):0.006663288012146,Locusta_migratoria:0.021308232161318):0.011480909578379,Apis_mellifera:0.009174137770566):0.014573597938309,Bombyx_mori:0.019930931386521):0.076784019813831,Monosiga_ovata:0.264259479202387):0.102685699829822,Monosiga_brevicollis:0.223280762485242):0.273199970319997,Rhizopus_oryzae:0.214974250224167,Blastocladiella_emersonii:0.118138700292887);
tree if2g =(((((((Apis_mellifera:0.035024292568000,(Locusta_migratoria:0.045254398028615,(Tribolium_castaneum:0.029598082104533,Bombyx_mori:0.064215999002461):0.020805932310826):0.015281937255382):0.068202913560064,((Acropora_millepora:0.000001399443997,((Penaeidae:0.025254312645195,Brachyura:0.083302703711917):0.035055833354876,Oikopleura_dioica:0.917239379056246):0.040935223411297):0.010584820790549,Nematostella_vectensis:0.047644784168900):0.011138708445064):0.016121080327987,Strongylocentrotidae:0.045162660478237):0.012268657183268,((Monosiga_ovata:0.037658132434903,Monosiga_brevicollis:0.375035926188699):0.109160393598025,Ixodidae:0.064814684105318):0.009298420136305):0.011369439418587,((Rhizopus_oryzae:0.395983545504242,(Hydractinia_echinata:0.032492167225243,Hydra_magnipapillata:0.024300848114816):0.058684596826757):0.016183082527141,((Ciona_savignyi:0.001965300043815,Ciona_intestinalis:0.024338351301083):0.117570413431373,Branchiostoma:0.000001000000000):0.036800219253571):0.015261887136903):0.005455455888636,((Tetraodon_nigroviridis:0.014178685553325,((Eutheria:0.000001000000000,(Gallus_gallus:0.002794347190498,(Xenopus:0.017029443404934,Ambystoma:0.010080083398104):0.000001000000000):0.002800456593866):0.008556617974154,Danio_rerio:0.005660885875138):0.000001000000000):0.041346112318930,(Petromyzon_marinus:0.003710812576569,Myxinidae:0.025645315078741):0.014372811410651):0.033268109698338):0.072397938362627,Blastocladiella_emersonii:0.148334044341653,Euprymna_scolopes:0.059617343824783);
tree if2p =((((((((Ciona_savignyi:0.024774929416335,Ciona_intestinalis:0.029975188326059):0.106108712485684,Oikopleura_dioica:0.436106413883380):0.041319184028834,(Hydra_magnipapillata:0.265319461049687,(Blastocladiella_emersonii:0.122794364044037,Rhizopus_oryzae:0.160416532955470):0.191140083513466):0.031391179044382):0.035127767113807,((((Danio_rerio:0.025256346524838,Tetraodon_nigroviridis:0.000001000000000):0.062044596643259,Petromyzon_marinus:0.063830125929922):0.028858760826101,(Eutheria:0.007010723501976,(Gallus_gallus:0.006899856175365,Xenopus:0.028846413265402):0.005769008860820):0.019599307968240):0.044944467845052,Myxinidae:0.132310648356303):0.022214439846492):0.033527875762125,(Ixodidae:0.062280090443213,Ambystoma:0.000557848836414):0.073184669815310):0.000003198417292,Locusta_migratoria:0.000001000000000):0.028328342507934,(Strongylocentrotidae:0.114254307337942,Nematostella_vectensis:0.051669198993894):0.079957353833210):0.047278031644591,Euprymna_scolopes:0.411875763067254,(Tribolium_castaneum:0.059968812332577,Apis_mellifera:0.050067565817557):0.000001000000000);
tree if6 =((((((Euprymna_scolopes:0.104542860009648,(Pectinidae:0.067374325151462,Crassostrea:0.075155104556309):0.018775350309262):0.021544449614340,(((Diplosoma_listerianum:0.070896903802016,(Ciona_savignyi:0.028153311014043,Ciona_intestinalis:0.015036171724939):0.037241656655487):0.037152034049559,((Petromyzon_marinus:0.044982981089658,Myxinidae:0.045615622761915):0.022610424261760,(((Xenopus:0.020678712222848,(Gallus_gallus:0.038913132426371,Eutheria:0.023877033419909):0.014216062700617):0.000001000000000,Danio_rerio:0.029727162845686):0.003634943430481,Ambystoma:0.026234869232553):0.007009449917660):0.017011020226657):0.005895380276543,Hydra_magnipapillata:0.169383800250320):0.004981169354410):0.009776664800044,(Ixodidae:0.065353466195523,(Nematostella_vectensis:0.110821616974874,Branchiostoma:0.043922138417853):0.019154186494199):0.022096306604072):0.014216219057597,(Strongylocentrotidae:0.144733985208850,(((Rhizopus_oryzae:0.064671075171753,Blastocladiella_emersonii:0.122540378453304):0.027692487028686,Oikopleura_dioica:0.185283339404465):0.029010271808935,Monosiga_ovata:0.076689936453812):0.008916674139728):0.024927445493141):0.007089657337577,(Tribolium_castaneum:0.080495813076666,(Bombyx_mori:0.079456619491801,Apis_mellifera:0.024546804295515):0.040488444334948):0.029972326245041):0.093990392098273,Penaeidae:0.198683988359766,Gastropoda:0.077348031997849);
tree l12e-A =(((((Nematostella_vectensis:0.048000920505388,(((((Pectinidae:0.033389915341842,Mytilus_galloprovincialis:0.050220716590221):0.020635725006862,Crassostrea:0.039453877417310):0.041296351278135,((Lumbricidae:0.086272722670875,Haementeria_depressa:0.051306534856501):0.017600459354872,(Ciona_savignyi:0.030253163484074,(Diplosoma_listerianum:0.143702794404227,Ciona_intestinalis:0.000001000000000):0.029060853665075):0.120923891568273):0.038336359977351):0.010838766197968,(((((Rhizopus_oryzae:0.149845594097453,Blastocladiella_emersonii:0.221181604118199):0.035995362127170,Oikopleura_dioica:0.446581536431404):0.063144021423203,Monosiga_brevicollis:0.468394791084119):0.069122174488955,(Hydractinia_echinata:0.108871304317162,Hydra_magnipapillata:0.117122001312193):0.046691399407858):0.017867531872068,Monosiga_ovata:0.099647327561031):0.024341147371507):0.000001000000000,((Strongylocentrotidae:0.039960201157672,Gastropoda:0.303327350008404):0.034849361900746,Acropora_millepora:0.046889733706087):0.016499717480213):0.000005034096295):0.010928008345161,(((((Eutheria:0.080797488119719,(Tetraodon_nigroviridis:0.009658322361074,Danio_rerio:0.009614518921771):0.010331783849983):0.009104701233127,((Xenopus:0.000001000000000,Gallus_gallus:0.000001000000000):0.000001000000000,Ambystoma:0.000001000000000):0.000001000000000):0.019518836755658,Petromyzon_marinus:0.019499939451451):0.000001000000000,Myxinidae:0.041198713964327):0.028184169439897,Branchiostoma:0.022443201897568):0.019348511205182):0.001273648422290,((Tribolium_castaneum:0.106808734191440,Bombyx_mori:0.080864478771687):0.038462744759110,Locusta_migratoria:0.064201636961603):0.109086732942407):0.040843099298442,Ixodidae:0.032360141991636):0.180041491668112,Penaeidae:0.019069035160180,Astacidea:0.032964163915729);
tree l12e-B =((((((((((Xenopus:0.077757291715045,((Ambystoma:0.238999901230655,Danio_rerio:0.089010307252905):0.052128061431188,(Gallus_gallus:0.084566841642723,Eutheria:0.075189841177346):0.052157951380890):0.004881520584919):0.118210713087917,Branchiostoma:0.205347604134772):0.036530211867140,Oikopleura_dioica:0.413879602138368):0.064614525513902,(Ciona_savignyi:0.042531105195440,Ciona_intestinalis:0.012556870058063):0.083693947156206):0.062167724997935,Strongylocentrotidae:0.111180987214163):0.077979351238862,(((Tribolium_castaneum:0.071716389370084,Bombyx_mori:0.314944884107314):0.061120480372450,Ixodidae:0.465609627150267):0.009922189249945,Locusta_migratoria:0.216870315939668):0.234083655841103):0.043686252835589,Mytilus_galloprovincialis:0.388601664881978):0.099019949984637,Gastropoda:0.519984873249251):0.037213068427576,Hydra_magnipapillata:0.248301500818388):0.159467840778994,Rhizopus_oryzae:0.243854886972002,Blastocladiella_emersonii:0.196999207233435);
tree l12e-C =((((((((Monosiga_ovata:0.047198638416229,(Hydractinia_echinata:0.041911585219561,Hydra_magnipapillata:0.070805548414713):0.050093301511684):0.034417778905070,(Oikopleura_dioica:0.148386146438689,Ciona_intestinalis:0.128563757176864):0.000003072753164):0.010427451300255,((((Eutheria:0.050385102005478,Gallus_gallus:0.011239018053188):0.012909082611294,Xenopus:0.000001000000000):0.030376149345255,(Tetraodon_nigroviridis:0.009469959775093,Danio_rerio:0.019314163014518):0.014552008896624):0.028515834329248,Branchiostoma:0.048311583468911):0.023402766937778):0.027335419990616,(((Rhizopus_oryzae:0.007357191372665,Blastocladiella_emersonii:0.085221468121108):0.025617923543817,Monosiga_brevicollis:0.073089982060235):0.048392063328689,Proterospongia:0.052271018131237):0.060229874530187):0.030121351890502,Mytilus_galloprovincialis:0.134025503239071):0.012900417535245,((Tribolium_castaneum:0.077934009852925,((Locusta_migratoria:0.009763293172689,Apis_mellifera:0.000001000000000):0.014306946395085,Bombyx_mori:0.109929787984487):0.010953675666511):0.009795258367140,Lumbricidae:0.127232812373693):0.034506912305140):0.033066224499138,Strongylocentrotidae:0.096081788810574):0.148642921531985,Penaeidae:0.057694089409294,Astacidea:0.067596368056789);
tree l12e-D =((((((Pectinidae:0.104208731769339,Mytilus_galloprovincialis:0.157790605293807):0.026070306958580,Crassostrea:0.077957766035175):0.038143246308246,((Strongylocentrotidae:0.172627135971420,Lumbricidae:0.127999775793171):0.047809529930325,Haementeria_depressa:0.315498138228026):0.020041945809838):0.020249254033574,((Euprymna_scolopes:0.176014733914022,((Penaeidae:0.173757490223882,(Brachyura:0.106920386951839,Astacidea:0.069352140062104):0.065555425482524):0.192202779755962,Ixodidae:0.117542315143488):0.056322348605912):0.022839227524235,(((Tribolium_castaneum:0.118835485366895,Apis_mellifera:0.083439591986839):0.034804207491717,Bombyx_mori:0.178614550894718):0.040671655575283,Locusta_migratoria:0.175807107770382):0.120224642308731):0.057612360791649):0.025965320036851,(((((((((Gallus_gallus:0.015893313935804,Eutheria:0.025890985121259):0.006980190957722,Ambystoma:0.040014621890338):0.007440360761549,(Tetraodon_nigroviridis:0.040588240920978,Xenopus:0.018585476086869):0.004961300167563):0.020413889012779,Danio_rerio:0.022158020720004):0.015694635610671,Myxinidae:0.150586149845823):0.020680829751541,Petromyzon_marinus:0.052532590870213):0.022516915103490,Branchiostoma:0.160129220781532):0.024281214447203,(Oikopleura_dioica:0.298172053517105,(Diplosoma_listerianum:0.300226991932135,(Ciona_savignyi:0.040938447327809,Ciona_intestinalis:0.023136147909478):0.073847531657881):0.135468099082385):0.075310793719693):0.058161993836273,(((Rhizopus_oryzae:0.206788662090823,Blastocladiella_emersonii:0.231874575656822):0.101448237326537,(Monosiga_ovata:0.238623616360077,Monosiga_brevicollis:0.394067257939141):0.057655922414469):0.075104155568141,(Nematostella_vectensis:0.170523890181890,(Hydractinia_echinata:0.058798504930100,Hydra_magnipapillata:0.064908006539255):0.112443737684433):0.034356408473361):0.126928182981941):0.016217693990212):0.116954590347697,Proterospongia:0.393117862642359,Gastropoda:0.000009310820416);
tree mcm-A =(((((((Oikopleura_dioica:0.406070672378876,(((Ciona_savignyi:0.022531864705146,Ciona_intestinalis:0.036768760758588):0.104886831983472,Danio_rerio:0.088544113017492):0.021687993156594,(Xenopus:0.025455281360551,(Gallus_gallus:0.040768511914450,Eutheria:0.043177065804014):0.023283246145842):0.022666517025680):0.012134280690247):0.035118972587035,Strongylocentrotidae:0.102035949011009):0.019636078463379,((Tribolium_castaneum:0.096000764453005,Bombyx_mori:0.129965772783897):0.028831554410866,(Crassostrea:0.042425600646038,Apis_mellifera:0.008469406806577):0.099664410713054):0.043338181866237):0.031172693705995,(Nematostella_vectensis:0.084696431412372,((Lumbricidae:0.036372015606777,Euprymna_scolopes:0.069909969374367):0.077877236751433,Ixodidae:0.133711781854386):0.017276404695871):0.022958152384099):0.008169338158101,Branchiostoma:0.114268806611381):0.091051858929190,Rhizopus_oryzae:0.303101908916194):0.052445378799200,Mytilus_galloprovincialis:0.000028999284548,Locusta_migratoria:0.744685972158095);
tree mcm-B =(((((((((((Tribolium_castaneum:0.069361473363504,Apis_mellifera:0.103196225206988):0.009286617643484,Bombyx_mori:0.073784638341740):0.113360677725902,(Rhizopus_oryzae:0.206785525697823,Monosiga_brevicollis:0.138294888568170):0.104737947092174):0.018388826274667,(Oikopleura_dioica:0.217712828380414,Crassostrea:0.048067938779193):0.027788816943943):0.017854960136637,Strongylocentrotidae:0.051378348615908):0.009133191714948,Branchiostoma:0.034477236297789):0.015663312671504,(((Xenopus:0.014940456805024,Ambystoma:0.015259643075773):0.007126407682276,((Tetraodon_nigroviridis:0.035482346517191,Danio_rerio:0.010621170091466):0.012919894554761,(Gallus_gallus:0.020066949771878,Eutheria:0.020507564736962):0.014266780457613):0.004973676277312):0.029414942813831,Myxinidae:0.108626028094177):0.012039155605874):0.008878178063390,(Nematostella_vectensis:0.098378768767564,Hydra_magnipapillata:0.056933081831046):0.037886408314557):0.010758672120137,Euprymna_scolopes:0.062919761917452):0.015688250577714,(Monosiga_ovata:0.294191381580132,(Ciona_savignyi:0.019707432790729,Ciona_intestinalis:0.008241382188938):0.029008902954893):0.098580213119218):0.058202382728147,Gastropoda:0.000028879793175,Blastocladiella_emersonii:0.238542859201944);
tree metk =((((((Oikopleura_dioica:0.265355722082280,Gastropoda:0.100779680419887):0.031742818419215,Acropora_millepora:0.118929476662728):0.000004866360531,(((Rhizopus_oryzae:0.162408410906989,Blastocladiella_emersonii:0.152362831166591):0.080234035140698,(Monosiga_ovata:0.170295881457675,Monosiga_brevicollis:0.126232684782877):0.060949404712196):0.083995628919742,((Hydra_magnipapillata:0.256474237057970,(Ciona_intestinalis:0.059207374830485,Ciona_savignyi:0.000004866374277):0.148606922124378):0.046725869514996,(Branchiostoma:0.149879815632014,Strongylocentrotidae:0.278802503161880):0.009192554940262):0.023063381222683):0.027902912383911):0.025974323076001,((((Myxinidae:0.054944185178999,Crassostrea:0.090439138542976):0.083494326417046,Haementeria_depressa:0.141102798451401):0.031850295933431,((((Ambystoma:0.036785697955221,(Eutheria:0.029072402171151,Xenopus:0.035718495213058):0.004333895400186):0.000001000000000,Danio_rerio:0.042551727718676):0.030491866865136,Tetraodon_nigroviridis:0.073238865442732):0.024717536423862,Gallus_gallus:0.085068567038582):0.033218027411570):0.039710539958960,Nematostella_vectensis:0.372441970965936):0.000001000000000):0.033103761753157,(((Penaeidae:0.134940075864419,Brachyura:0.129851110928328):0.058350501954711,((Tribolium_castaneum:0.070614659897051,Bombyx_mori:0.063436903720605):0.041466135354582,Locusta_migratoria:0.000001000000000):0.041851257810114):0.056849513633650,Ixodidae:0.221250668154432):0.060962817210895):0.074823171263913,Pectinidae:0.037441611933699,Diplosoma_listerianum:0.280135748413509);
tree mra1 =(((((Bombyx_mori:0.069006747531856,((Tribolium_castaneum:0.117148631848926,Branchiostoma:0.116170560650099):0.091403449519363,Apis_mellifera:0.099312801833126):0.001157715991181):0.056033730779282,(Euprymna_scolopes:0.100127889549461,Crassostrea:0.068709533601508):0.176810280510312):0.014582321063020,Oikopleura_dioica:0.371090485473118):0.019449053174299,((Strongylocentrotidae:0.188910305351896,Hydra_magnipapillata:0.102165269226412):0.048832107284170,(((Rhizopus_oryzae:0.321259119986110,Nematostella_vectensis:0.050534240542669):0.075439477042441,Monosiga_ovata:0.187832500230842):0.092668229932148,(Hydractinia_echinata:0.211531940171915,((Xenopus:0.141329614490148,(Gallus_gallus:0.104197829150880,Eutheria:0.008778246480213):0.036453413288456):0.045614833108144,(Myxinidae:0.298422975625043,(Tetraodon_nigroviridis:0.060764172464526,Danio_rerio:0.060498132986704):0.097197450690402):0.008327818579933):0.073253957089298):0.020500815060069):0.018860761639443):0.015859115481127):0.137599315872142,Ciona_savignyi:0.051533622490166,Ciona_intestinalis:0.007627441680828);
tree nsf1-C =((((((((Rhizopus_oryzae:0.197795234495586,Blastocladiella_emersonii:0.143802216925001):0.141192972761486,Ciona_intestinalis:0.174819439226777):0.023441056118116,Ixodidae:0.136872516635112):0.035459117154340,((Tribolium_castaneum:0.056221841864546,Bombyx_mori:0.086226913796587):0.024063085708400,Apis_mellifera:0.098700973895186):0.063939850756710):0.018751641626755,(((Xenopus:0.019755225684142,(((Tetraodon_nigroviridis:0.060372228430775,Danio_rerio:0.023416039287949):0.034258143151072,(Euprymna_scolopes:0.217884350070372,Hydra_magnipapillata:0.102774434801084):0.060311859046391):0.008990463346303,Ambystoma:0.000001000000000):0.016357689068401):0.007601498564351,(Gallus_gallus:0.024663279019615,Eutheria:0.019648195588570):0.013098490455246):0.020799622203080,Oikopleura_dioica:0.229486552496471):0.025586710782653):0.024369404503511,Myxinidae:0.048196337794034):0.013013132436696,(Nematostella_vectensis:0.179740938676853,Strongylocentrotidae:0.232874330144970):0.034889236664420):0.053247785480298,Branchiostoma:0.083685770108800,Acropora_millepora:0.000001000000000);
tree nsf1-E =((((((((((Danio_rerio:0.058794888720875,(Gallus_gallus:0.033712157066908,Eutheria:0.006070329948767):0.007005607668052):0.003774036021707,((Ixodidae:0.301385123365492,Apis_mellifera:0.071217321633761):0.256464387218848,Ambystoma:0.016153375279389):0.009443729323992):0.012769069975725,Xenopus:0.013927328242971):0.012472635506408,Tetraodon_nigroviridis:0.025857778566326):0.087249318039564,Strongylocentrotidae:0.192966047584148):0.012009498100632,Branchiostoma:0.094733831628442):0.077524462633634,((Gastropoda:0.249463229387489,Bombyx_mori:0.000262038913435):0.034327253275270,(Locusta_migratoria:0.053484685435527,Tribolium_castaneum:0.016803175730929):0.034265700558718):0.225106853929123):0.029900904219400,((Rhizopus_oryzae:0.276180467482147,Hydra_magnipapillata:0.161750844948763):0.034385991852582,Nematostella_vectensis:0.107185900323623):0.076748852209917):0.170100804489468,Oikopleura_dioica:0.377975238207454):0.244616903965875,Ciona_savignyi:0.058910254756184,Ciona_intestinalis:0.023627712596374);
tree nsf1-G =((((((((((((Danio_rerio:0.000001000000000,Eutheria:0.000001000000000):0.000001000000000,Gallus_gallus:0.000001000000000):0.000001000000000,Tetraodon_nigroviridis:0.000001000000000):0.000001000000000,Xenopus:0.000001000000000):0.000001000000000,Ambystoma:0.004425323386706):0.000001000000000,Nematostella_vectensis:0.032950865920754):0.005979673687446,Myxinidae:0.005585136611277):0.011825533586406,((Tribolium_castaneum:0.000001000000000,(Bombyx_mori:0.000001000000000,Apis_mellifera:0.000001000000000):0.000001000000000):0.000001093114865,(Strongylocentrotidae:0.023189221210346,Locusta_migratoria:0.015137151938816):0.000001683780410):0.009141664640617):0.004434001074513,(Rhizopus_oryzae:0.029904418944019,Blastocladiella_emersonii:0.049065340784360):0.038413704588089):0.000001000000000,Ixodidae:0.008984519588558):0.010943890219954,((((Mytilus_galloprovincialis:0.000003662975345,(Lumbricidae:0.027537128335920,Euprymna_scolopes:0.017726057835814):0.011060371927451):0.000001445276035,Gastropoda:0.000001000000000):0.015274867612784,(((Monosiga_brevicollis:0.098011119264766,Hydra_magnipapillata:0.031853431998872):0.010086659143464,Oikopleura_dioica:0.037904708292058):0.004709487038106,Branchiostoma:0.026672043990198):0.017216999990811):0.007282112701127,(Ciona_savignyi:0.004265021340477,Ciona_intestinalis:0.004513667030030):0.009549139632457):0.007844046364650):0.037431320574643,Monosiga_ovata:0.053729578749712,Astacidea:0.000001000000000);
tree nsf1-H =((((((Strongylocentrotidae:0.241269044005300,(Hydra_magnipapillata:0.157361773834390,(Ciona_savignyi:0.006148501872777,Ciona_intestinalis:0.019225882098102):0.374283615227244):0.070275868903089):0.000040206973858,Nematostella_vectensis:0.068692590329536):0.025584804150412,((Ixodidae:0.167210501482643,((Lumbricidae:0.354464447039930,Locusta_migratoria:0.004912888877122):0.042454214675925,(Tribolium_castaneum:0.115867531032172,Apis_mellifera:0.095162927657878):0.035573788574485):0.024250592659575):0.079494257079931,((Danio_rerio:0.126507177313581,((Tetraodon_nigroviridis:0.046065656562647,(Xenopus:0.018584704771250,(Gallus_gallus:0.000001000000000,Eutheria:0.006149741397521):0.014945050153159):0.052437652732403):0.026606126449290,Ambystoma:0.000001000000000):0.075415877103863):0.032593396278619,Branchiostoma:0.201273668735425):0.028133958351896):0.027499802364149):0.124498389467072,(Rhizopus_oryzae:0.290980377039108,Monosiga_brevicollis:0.680805054355901):0.046440584668208):0.124201002061730,Diplosoma_listerianum:0.000040125241184):0.254481699371538,Myxinidae:0.000004552894129,Oikopleura_dioica:2.095991758334793);
tree nsf1-I =((((((((((((((((Eutheria:0.000001000000000,Gallus_gallus:0.000001000000000):0.000001000000000,Danio_rerio:0.000001000000000):0.000001000000000,Tetraodon_nigroviridis:0.003846774617740):0.000001000000000,((((Tribolium_castaneum:0.007930078400598,Apis_mellifera:0.003893159364591):0.007968085761094,Ixodidae:0.020199532589177):0.005757653665764,Branchiostoma:0.005390533127475):0.004534349592595,Crassostrea:0.000001000000000):0.001293482570806):0.003846454481645,Xenopus:0.000001000000000):0.001530686931488,Petromyzon_marinus:0.007854391716667):0.006468861317975,Bombyx_mori:0.049095390476504):0.005301647911871,(Euprymna_scolopes:0.129907143026500,Brachyura:0.016637600824079):0.006311806135364):0.000037711822297,Astacidea:0.000001000000000):0.007867291373386,(Strongylocentrotidae:0.048474450205895,(Nematostella_vectensis:0.032673673438711,Ambystoma:0.009288556113057):0.000001000000000):0.000001543812899):0.004135932268361,(Ciona_savignyi:0.009464651745593,Ciona_intestinalis:0.003923155410928):0.030522897483687):0.005073588360514,((Rhizopus_oryzae:0.020989310117758,Blastocladiella_emersonii:0.060761840966718):0.043737335877126,Diplosoma_listerianum:0.000001000000000):0.020481655165897):0.004060467175406,Oikopleura_dioica:0.098119228695329):0.007955193689473,(Haementeria_depressa:0.004723091371914,Lumbricidae:0.029823840884288):0.019040784773419):0.044724619617033,Hydra_magnipapillata:0.018155115568619):0.024166226396663,Monosiga_ovata:0.053198197978472,Hydractinia_echinata:0.000015298383788);
tree nsf1-J =(((((((((Ixodidae:0.062869425617250,(Lumbricidae:0.050619929620725,Euprymna_scolopes:0.093804710959846):0.013178348837427):0.008625728616276,Oikopleura_dioica:0.156834708588263):0.014895864491855,(Locusta_migratoria:0.013008375987461,((Tribolium_castaneum:0.028436199192277,Bombyx_mori:0.043462858728650):0.018625787316412,(Astacidea:0.116814264641569,Apis_mellifera:0.010656864462768):0.015708075003794):0.000001000000000):0.019875099169200):0.009480183984424,(Nematostella_vectensis:0.103387677090090,((Proterospongia:0.275218260408901,Monosiga_ovata:0.114299106492342):0.093675579174987,(Rhizopus_oryzae:0.079408086974232,Blastocladiella_emersonii:0.098504846127515):0.116141670890605):0.022443450139702):0.047971874702302):0.000008976039702,Gastropoda:0.041177806571887):0.024119155854636,(Strongylocentrotidae:0.075654110268886,Hydra_magnipapillata:0.106380203011305):0.016335382743818):0.013742727105041,(Ciona_savignyi:0.009656729892946,Ciona_intestinalis:0.017084357113967):0.076023079610377):0.010987491284369,(((Danio_rerio:0.010983789592073,(Tetraodon_nigroviridis:0.018243563260179,Ambystoma:0.044476672978284):0.008583877257582):0.007819356398933,(Xenopus:0.003760366559548,(Gallus_gallus:0.003703932252104,Eutheria:0.000001000000000):0.007428870033209):0.007739989250938):0.032937904103406,(Petromyzon_marinus:0.031301573139166,Myxinidae:0.023063368330117):0.022417777095669):0.008670056480533):0.132869108223611,Hydractinia_echinata:0.118771205228497,Branchiostoma:0.076675864991617);
tree nsf1-K =((((((Locusta_migratoria:0.008934411043899,Apis_mellifera:0.023695227289168):0.009182305708132,Bombyx_mori:0.000001000000000):0.009417863424561,(Tribolium_castaneum:0.013439936171248,((((((Hydra_magnipapillata:0.048968289067256,Euprymna_scolopes:0.043175808772921):0.019813717452596,(Nematostella_vectensis:0.075609678365147,Ambystoma:0.000001000000000):0.000001000000000):0.008572864258020,((((((Myxinidae:0.037998174795415,(Xenopus:0.000001000000000,(Eutheria:0.000001000000000,Gallus_gallus:0.000001000000000):0.000001000000000):0.000001000000000):0.004661523048955,Tetraodon_nigroviridis:0.000001000000000):0.004644802257408,Danio_rerio:0.000001000000000):0.010097260174513,Oikopleura_dioica:0.208807358462251):0.041176092741958,(Ciona_savignyi:0.000001000000000,Ciona_intestinalis:0.000001000000000):0.051163781683223):0.020624855172859,Branchiostoma:0.037560784372051):0.013775591155103):0.008838302111682,Lumbricidae:0.046821728589336):0.009208788178548,Strongylocentrotidae:0.032823727958713):0.020545667289849,Ixodidae:0.021300407038599):0.007970479462376):0.004361818590171):0.025218250385605,(Rhizopus_oryzae:0.027655452279334,Blastocladiella_emersonii:0.074564624663474):0.121296834693374):0.018060899532691,Brachyura:0.000015986153116):0.098444625465583,Monosiga_brevicollis:0.252703142892622,Proterospongia:0.137717022471289);
tree nsf1-L =((((((((((Monosiga_ovata:0.021137026987559,Branchiostoma:0.049658115962692):0.010820249229593,(Oikopleura_dioica:0.066349545407745,(Ciona_savignyi:0.012639006253801,Ciona_intestinalis:0.000001000000000):0.026088554516088):0.008694793211997):0.018867471608145,((Xenopus:0.008440236263683,(Eutheria:0.012702335922112,Danio_rerio:0.008409946674366):0.004181086109005):0.006493895612540,Ambystoma:0.000001000000000):0.015052336628393):0.022373224452153,Strongylocentrotidae:0.047060127666263):0.008214146663529,Nematostella_vectensis:0.067597245438045):0.002978089996805,Hydra_magnipapillata:0.037029659706808):0.031227598870893,Ixodidae:0.033091538768955):0.015131360172739,((Tribolium_castaneum:0.000001000000000,Bombyx_mori:0.038268879177265):0.004111876913960,Apis_mellifera:0.016648635568730):0.003345041216357):0.002830959567873,(Locusta_migratoria:0.000001000000000,Astacidea:0.059268731765344):0.010158026385886):0.100576779483158,Rhizopus_oryzae:0.068113048771690,Blastocladiella_emersonii:0.041609083263624);
tree nsf1-M =((((((((((Apis_mellifera:0.029783286212543,Bombyx_mori:0.017069183596948):0.004084197203577,Tribolium_castaneum:0.011636389060618):0.016670757245025,((Ixodidae:0.080700971016832,((Lumbricidae:0.005211122583066,(((Pectinidae:0.019271852648930,Crassostrea:0.016984634079793):0.005498073294278,Euprymna_scolopes:0.021061268314119):0.004348430697023,Gastropoda:0.014990965832194):0.012719193315397):0.019251703232433,Branchiostoma:0.000001000000000):0.012022861298987):0.010853167354192,Penaeidae:0.027544674262148):0.001091500424706):0.008004305578547,((((Xenopus:0.007348603381189,Ambystoma:0.061141340392820):0.006899346990256,(Tetraodon_nigroviridis:0.000001000000000,Danio_rerio:0.009111767485090):0.009280295356114):0.004456142527284,Eutheria:0.000001000000000):0.010145772538612,Gallus_gallus:0.013771475790265):0.024841155074781):0.005949508999642,(Petromyzon_marinus:0.000001000000000,Myxinidae:0.026459612773769):0.026573593348016):0.011089878284520,(Nematostella_vectensis:0.019570724261377,Diplosoma_listerianum:0.000001000000000):0.027974389432544):0.000016484783365,(((Proterospongia:0.027479187976971,Monosiga_ovata:0.079942211948937):0.021796878017144,(Rhizopus_oryzae:0.051073446049923,Blastocladiella_emersonii:0.048169651471326):0.051920902038929):0.029366884532551,Strongylocentrotidae:0.031275153096607):0.023131552971836):0.019654958459244,(Oikopleura_dioica:0.111792456414379,Hydra_magnipapillata:0.040917817027785):0.023867084391858):0.068150119430375,Ciona_intestinalis:0.007354566421959):0.007024819945847,Hydractinia_echinata:0.684650216380382,Ciona_savignyi:0.000017420301917);
tree nsf2-A =(((((((((((Rhizopus_oryzae:0.078391337792193,Blastocladiella_emersonii:0.065307508568417):0.061113149694146,Oikopleura_dioica:0.117003651371300):0.031603153509399,(((Lumbricidae:0.076110044549817,(Monosiga_ovata:0.061810838397523,Proterospongia:0.068742054176807):0.012929357158547):0.032337313577247,(Nematostella_vectensis:0.040153095669016,Acropora_millepora:0.028714244066343):0.016860763686756):0.015861595996401,(Hydractinia_echinata:0.056053163105833,Hydra_magnipapillata:0.040713492187439):0.043098226668903):0.012145741125512):0.014280724845658,(Strongylocentrotidae:0.072787055384507,Branchiostoma:0.043283757363398):0.013068566108583):0.013637031181430,(Brachyura:0.067030964699822,(Euprymna_scolopes:0.126826749621320,Crassostrea:0.013935522173822):0.000001000000000):0.024963764279493):0.007247523006999,(((Tribolium_castaneum:0.015059057422755,Bombyx_mori:0.030749610348426):0.010695431554679,Apis_mellifera:0.031560309226077):0.032052199249259,Ixodidae:0.072001099269947):0.023618981821518):0.002250732099991,Locusta_migratoria:0.037055551801788):0.021585710855642,((Ciona_savignyi:0.026344473005867,Ciona_intestinalis:0.020006990464259):0.040838649570009,Gastropoda:0.064118555391097):0.020423949247684):0.024062388534440,((Tetraodon_nigroviridis:0.008908344410615,Danio_rerio:0.000001000000000):0.000001635064110,Pectinidae:0.325348580429187):0.011218117995518):0.003944654461765,(Xenopus:0.000001000000000,Myxinidae:0.040030903599918):0.004287839011395):0.001551965205133,(Gallus_gallus:0.000001000000000,Eutheria:0.002121467305323):0.000534881612399,Ambystoma:0.000001000000000);
tree nsf2-F =((((((((((Danio_rerio:0.043286185539341,Tetraodon_nigroviridis:0.071666458999941):0.019183587716525,((Xenopus:0.010821160836296,Ambystoma:0.052051160000672):0.020391131805654,(Gallus_gallus:0.013014228785730,Eutheria:0.005233124161047):0.006156865908074):0.016153551045195):0.041634834548626,(Tribolium_castaneum:0.074100032825806,Apis_mellifera:0.035762521308504):0.162709358509795):0.019108155151880,Branchiostoma:0.159314454541217):0.027739123912200,(Oikopleura_dioica:0.336243415728103,(Ciona_savignyi:0.011918821321212,Ciona_intestinalis:0.045659459024239):0.189634725974465):0.092760566475452):0.000001000000000,Nematostella_vectensis:0.195439659489563):0.023197456617709,Strongylocentrotidae:0.197164642918162):0.069949927866361,Monosiga_ovata:0.283289477920524):0.094009259076562,Monosiga_brevicollis:0.290998567223699):0.071109719084136,Ixodidae:0.000001000000000,Rhizopus_oryzae:0.174953412201142);
tree orf2 =(((((Myxinidae:0.109035536955721,((Strongylocentrotidae:0.067751630033034,(Nematostella_vectensis:0.318239882045096,(Ciona_savignyi:0.048840216226662,Ciona_intestinalis:0.000002347371833):0.070901891216665):0.037649912399299):0.011959225077517,((((Tribolium_castaneum:0.038990748013810,Bombyx_mori:0.095309619239743):0.046665217213397,Locusta_migratoria:0.039675939502908):0.052915610345560,(Pectinidae:0.106402891657833,Ixodidae:0.274952576419958):0.039965343065160):0.012029869514365,((Hydractinia_echinata:0.045056886927865,Hydra_magnipapillata:0.033615484359803):0.024898512634146,((Rhizopus_oryzae:0.136366463979276,Blastocladiella_emersonii:0.157483662491261):0.202174028205874,Oikopleura_dioica:0.363765190587659):0.064006754029815):0.020753593142220):0.030787959284066):0.015437992500512):0.035046134756960,Xenopus:0.037292025023341):0.018237051270022,Eutheria:0.045402202555138):0.000001000000000,(Tetraodon_nigroviridis:0.006895335232055,Danio_rerio:0.058547088748122):0.032545824700219):0.124060173400368,Branchiostoma:0.000010357956452,Ambystoma:0.041988980414983);
tree pace4 =((((((((Tribolium_castaneum:0.412217362079025,Apis_mellifera:0.090797495127547):0.033809122823204,Bombyx_mori:0.167527587419842):0.107178921572970,((((Xenopus:0.024460566236740,(Gallus_gallus:0.015637790413050,Eutheria:0.000001000000000):0.029104018434336):0.026498037983140,Danio_rerio:0.036433335533670):0.019012479526753,Tetraodon_nigroviridis:0.082215431455987):0.026193486843537,(Petromyzon_marinus:0.103899999009186,Myxinidae:0.086352366235024):0.054894553084931):0.061759786145361):0.037973341968099,(Strongylocentrotidae:0.195363612610984,Branchiostoma:0.140250231970157):0.059053367826223):0.082909766827123,(Rhizopus_oryzae:0.736220295762689,Nematostella_vectensis:0.000001000000000):0.128659838306993):0.019648720888693,Hydra_magnipapillata:0.288464014793815):0.060976621216410,Oikopleura_dioica:0.594549834066928):0.144796161659328,Ciona_savignyi:0.015132177516216,Ciona_intestinalis:0.151362818284431);
tree pace6 =(((((((((Ambystoma:0.037028470134349,((Myxinidae:0.276680586527560,Gallus_gallus:0.000001000000000):0.059092174691758,Eutheria:0.038383296092544):0.033978610845535):0.028330309890025,Danio_rerio:0.057360103697896):0.024265783947429,Tetraodon_nigroviridis:0.125189775970979):0.000002520160142,Xenopus:0.064720287698172):0.215995226601377,(Strongylocentrotidae:0.147435058646462,Hydra_magnipapillata:0.296092602514060):0.071636421526480):0.022698927171292,Oikopleura_dioica:0.515152772200924):0.063085648141609,Branchiostoma:0.344186631126979):0.090117602342496,((((Locusta_migratoria:0.316442402688169,Apis_mellifera:0.149012757429419):0.101576735598057,Tribolium_castaneum:0.242508403887336):0.141744637728320,(Ixodidae:0.132370780574243,Bombyx_mori:0.377185301065381):0.224643938234520):0.079307156572162,Euprymna_scolopes:0.178411513032628):0.103245197345681):0.305427834658945,Ciona_savignyi:0.110858378014960,Ciona_intestinalis:0.137801187585304);
tree psma-A =((((((((((Tetraodon_nigroviridis:0.010357658411143,Danio_rerio:0.000001000000000):0.005063477604400,(((Xenopus:0.005172559328173,Eutheria:0.005192160724881):0.005162544623275,Gallus_gallus:0.005224644473658):0.000001000000000,Ambystoma:0.021563014575753):0.005225918408869):0.027806745194015,Myxinidae:0.040666653178503):0.046637945790614,(Oikopleura_dioica:0.166141757219907,(Ciona_savignyi:0.012412735978794,Ciona_intestinalis:0.048408422864612):0.082297173322197):0.076523770544208):0.025089207648072,((((Locusta_migratoria:0.055648421451790,(Tribolium_castaneum:0.031089546707022,(Bombyx_mori:0.075777369312942,Apis_mellifera:0.082643691357100):0.023462026997956):0.008078302636065):0.013007468146557,((Penaeidae:0.000001000000000,Brachyura:0.019827808300841):0.002089363936153,Astacidea:0.023202574257012):0.140255882739065):0.022227592979168,Ixodidae:0.087180906476149):0.029610013646463,Branchiostoma:0.112323684970199):0.016946920148917):0.004499442170434,(Mytilus_galloprovincialis:0.117373604912154,Strongylocentrotidae:0.072379278663570):0.023960365941430):0.019702630363181,Euprymna_scolopes:0.082403862911396):0.017555548675683,((Rhizopus_oryzae:0.147283054494363,Blastocladiella_emersonii:0.134924727012045):0.074548556532459,(Monosiga_ovata:0.066543047266270,Monosiga_brevicollis:0.191790516589672):0.108090831048202):0.080065605890949):0.004086721535202,(Hydractinia_echinata:0.038757486144300,Hydra_magnipapillata:0.031300310563541):0.128828740589596):0.110005446499092,Nematostella_vectensis:0.030759321833840,Lumbricidae:0.000020387984596);
tree psma-B =((((((((Ixodidae:0.093581419570234,((Penaeidae:0.036427576641300,Astacidea:0.000001000000000):0.095814169267760,((Apis_mellifera:0.067974912879701,Locusta_migratoria:0.000001000000000):0.006708261792893,(Tribolium_castaneum:0.015264680013303,Bombyx_mori:0.017256367955153):0.015438719009366):0.078245176413202):0.021307329084471):0.027607308746160,(Branchiostoma:0.075519795119277,(((Lumbricidae:0.057720780733016,Crassostrea:0.021112087554994):0.022869601861174,Euprymna_scolopes:0.075173689605786):0.031786701633747,(Nematostella_vectensis:0.024257694697925,(Hydractinia_echinata:0.013623037776552,Hydra_magnipapillata:0.043726292565366):0.096713695587526):0.057725525278097):0.019528801676888):0.009909044623712):0.032243888059723,((((Xenopus:0.018056049331367,Ambystoma:0.005980794836658):0.000001000000000,(Gallus_gallus:0.030780212399064,Eutheria:0.005883361681355):0.005800216094884):0.036693348388967,((Tetraodon_nigroviridis:0.000001000000000,Danio_rerio:0.000001000000000):0.000001000000000,Myxinidae:0.050647611861303):0.005803130104317):0.008579004836226,(Ciona_savignyi:0.000001000000000,Ciona_intestinalis:0.005763665642425):0.099352599272007):0.012910641801199):0.014754873329887,Strongylocentrotidae:0.070034888630812):0.026761069428137,Oikopleura_dioica:0.304210509040313):0.059329377907994,Monosiga_ovata:0.256026632185482):0.008935313514522,Monosiga_brevicollis:0.186263329096061):0.091540143110223,Rhizopus_oryzae:0.068556927994392,Blastocladiella_emersonii:0.144899559716760);
tree psma-C =(((((((Danio_rerio:0.005103386167751,((Xenopus:0.000001000000000,((Gallus_gallus:0.005101948575672,Eutheria:0.000001000000000):0.005098031080235,Ambystoma:0.010204100468304):0.000001000000000):0.005116716072218,Tetraodon_nigroviridis:0.000001000000000):0.000001000000000):0.058170965649087,((Euprymna_scolopes:0.116438117899924,((Nematostella_vectensis:0.126219332782434,Brachyura:0.152647710438565):0.022841951419047,((((Bombyx_mori:0.014219957359388,Apis_mellifera:0.059168243872967):0.012171627905581,Locusta_migratoria:0.013148793321365):0.012461516657435,Tribolium_castaneum:0.035773962530130):0.036018033724567,Ixodidae:0.031148800746326):0.012448048753436):0.026080779299824):0.015604417711253,Strongylocentrotidae:0.128388254357218):0.006466978133523):0.016181022736521,Branchiostoma:0.067516400652355):0.041442502656552,(Oikopleura_dioica:0.483855952672599,Hydra_magnipapillata:0.150073158773799):0.057984355450359):0.046082324541497,(Ciona_savignyi:0.005774057653375,Ciona_intestinalis:0.014166348948977):0.102752723751516):0.107536436103699,(Proterospongia:0.154760770625418,Monosiga_ovata:0.121670723504077):0.077885737392744):0.210534458026465,Rhizopus_oryzae:0.131100564495566,Blastocladiella_emersonii:0.271678341374760);
tree psma-D =(((((((((Nematostella_vectensis:0.125097192804086,(Ciona_savignyi:0.017927336123367,Ciona_intestinalis:0.000005050475500):0.168178214717581):0.072857092594541,((Myxinidae:0.090879192607269,Petromyzon_marinus:0.052412697284884):0.000001000000000,(((Xenopus:0.018574762257507,Ambystoma:0.026157156114217):0.006150595131562,Danio_rerio:0.006242059158695):0.000001000000000,(Gallus_gallus:0.011985826746726,Eutheria:0.013088802198436):0.046249295461851):0.038863373585246):0.026732593212364):0.000001326104496,((Euprymna_scolopes:0.085872773999379,Gastropoda:0.145918206317203):0.008187310833056,(Mytilus_galloprovincialis:0.058906077077153,Crassostrea:0.026723227711305):0.081233545542085):0.024348284695881):0.012070965331399,Branchiostoma:0.089965809835040):0.016839183310804,(((Ixodidae:0.137977283753120,Penaeidae:0.143425327671016):0.050058171809992,(((Locusta_migratoria:0.042441868258119,Apis_mellifera:0.073769067853509):0.034503800920399,Bombyx_mori:0.062144438364093):0.014923861513658,Tribolium_castaneum:0.039602173055622):0.045442984271198):0.011421402505854,Hydra_magnipapillata:0.285652908696990):0.045175364982866):0.019524758414831,Strongylocentrotidae:0.107014540158086):0.082944437851562,Oikopleura_dioica:0.581176344071379):0.192849602392073,(Monosiga_ovata:0.166103942671128,Monosiga_brevicollis:0.362479906527238):0.071755291988187):0.246034400573609,Rhizopus_oryzae:0.080883748859856,Blastocladiella_emersonii:0.313190390038379);
tree psma-E =(((((((((((((((Xenopus:0.021329149501610,Eutheria:0.000001000000000):0.005282706008600,(Tetraodon_nigroviridis:0.011539248623333,Danio_rerio:0.010984402342980):0.005299707378693):0.000001000000000,Gallus_gallus:0.050079654597443):0.004111525771932,Ambystoma:0.022592338984755):0.043173551838489,(Petromyzon_marinus:0.040588804577207,Myxinidae:0.053543667345080):0.006321620132755):0.040691505329240,Oikopleura_dioica:0.331964087662063):0.050825494558239,((Rhizopus_oryzae:0.168650962151312,Blastocladiella_emersonii:0.318916254017594):0.226026475174883,(Hydractinia_echinata:0.020509022914236,Hydra_magnipapillata:0.014936812364466):0.207051056610613):0.080735864863965):0.022244084003097,(((Monosiga_ovata:0.426240639964082,Gastropoda:0.079272922970332):0.000001000000000,Brachyura:0.232954808143775):0.015415869998142,(Ciona_savignyi:0.000001000000000,Ciona_intestinalis:0.047667191427763):0.188290417840337):0.053154091594440):0.020057232376774,(Strongylocentrotidae:0.047938551850254,(Haementeria_depressa:0.087221418253317,Euprymna_scolopes:0.074197312685925):0.028143577168557):0.007788038746414):0.030859935686662,Branchiostoma:0.051727983113571):0.039606632760299,Ixodidae:0.092257436993505):0.073874778187933,Tribolium_castaneum:0.103266309126193):0.011335221689096,Bombyx_mori:0.090472771334921):0.021674009312155,Locusta_migratoria:0.076525716624861):0.071332592862909,Penaeidae:0.200111453015330,Apis_mellifera:0.000394706285464);
tree psma-F =((((((Ciona_savignyi:0.034521180868550,Ciona_intestinalis:0.020353259520646):0.134933247523853,((Tribolium_castaneum:0.146058729138922,(Bombyx_mori:0.066418097974040,(Locusta_migratoria:0.127773132575044,Apis_mellifera:0.069750170192172):0.017398934027555):0.029835045666797):0.052156499084132,(Penaeidae:0.082080045802327,Astacidea:0.018361329586491):0.180010976324555):0.042066660054661):0.040795262156839,((Hydra_magnipapillata:0.256486372556750,Strongylocentrotidae:0.120164295239987):0.035138768234599,(((((Xenopus:0.026954945978233,((Gallus_gallus:0.005937934717280,Eutheria:0.012023067296840):0.006181541035184,Ambystoma:0.030249323777508):0.010227250195524):0.012776934999698,(Tetraodon_nigroviridis:0.007120737878170,Danio_rerio:0.018056608076014):0.013493776772738):0.049150809644402,Myxinidae:0.076127064202888):0.039338029598101,(Pectinidae:0.001100801013906,Nematostella_vectensis:0.242325102364129):0.118110239853104):0.026009963338868,((Lumbricidae:0.157235342569417,Branchiostoma:0.124217028859286):0.074965696749042,(Gastropoda:0.207486090673994,Euprymna_scolopes:0.101702249891651):0.032156519942602):0.018364022534876):0.024349247069307):0.024959940268180):0.034814157058120,Oikopleura_dioica:0.660927004074502):0.068672311014891,(Rhizopus_oryzae:0.251297294931683,Blastocladiella_emersonii:0.203817653858813):0.249631218418490):0.472069536495694,Proterospongia:0.249091807743739,Monosiga_brevicollis:0.259424044128865);
tree psma-G =(((((((((Nematostella_vectensis:0.110213496268249,Lumbricidae:0.219000178581541):0.010313139531995,((Petromyzon_marinus:0.078953680899486,Myxinidae:0.086746993307586):0.059977664276941,((Gallus_gallus:0.032034872698155,Eutheria:0.009724913631211):0.011474052827131,((Xenopus:0.032939163662276,(Tetraodon_nigroviridis:0.040288619752535,Danio_rerio:0.046302442286812):0.024599619816733):0.006269090596347,Ambystoma:0.030830845014664):0.006645840134026):0.031095815000150):0.011167773172370):0.018450493834376,Branchiostoma:0.065625870309990):0.013993912979926,(Gastropoda:0.160097987919915,Crassostrea:0.090046094926764):0.042930691904133):0.007086342228893,(((Rhizopus_oryzae:0.187006348819541,Blastocladiella_emersonii:0.285341133858978):0.170845989922477,Monosiga_ovata:0.242169771442501):0.095427538172012,(((Ciona_savignyi:0.042298404449581,Ciona_intestinalis:0.045691075198931):0.159119006649716,Oikopleura_dioica:0.682645341283779):0.016265837000758,Hydra_magnipapillata:0.295916299518530):0.049455777560306):0.026567927281936):0.023838747550301,((((Tribolium_castaneum:0.117875779368846,Locusta_migratoria:0.190452501972770):0.030659669211983,Apis_mellifera:0.065974157473204):0.034854687000633,Bombyx_mori:0.204561944807005):0.040985964496357,Ixodidae:0.166784116655049):0.064858265119650):0.025782811149793,Euprymna_scolopes:0.147211317696879):0.035180386690763,(Strongylocentrotidae:0.132187859302769,Pectinidae:0.051915055160216):0.048683862545817):0.166144283143776,Penaeidae:0.000001000000000,Brachyura:0.042187634642150);
tree psma-H =(((((((((Ixodidae:0.237449741378595,((Tribolium_castaneum:0.259162801401288,Apis_mellifera:0.143440822665335):0.036584559493880,(Penaeidae:0.237109054166937,Bombyx_mori:0.668810379208478):0.075663990835864):0.034622849824667):0.034341279433429,(Lumbricidae:0.337990603697719,Crassostrea:0.052877882255145):0.043245761744996):0.047306489702541,((Branchiostoma:0.141281324331349,Gastropoda:0.311624527232544):0.051880999892136,Nematostella_vectensis:0.156266572523117):0.040562933394024):0.047902543751583,(Oikopleura_dioica:0.448175701069453,Monosiga_ovata:0.501419249393893):0.106763112445596):0.019898076026245,((Ambystoma:0.038267626288579,(((Tetraodon_nigroviridis:0.090426693281528,Danio_rerio:0.000001000000000):0.047292663866261,(Gallus_gallus:0.039173892519197,Eutheria:0.054763851976185):0.021711689639405):0.026483700725648,Xenopus:0.017113539195139):0.003393993357888):0.024712019159795,Myxinidae:0.211685876644168):0.079508055883357):0.037841206760001,(Strongylocentrotidae:0.147435873581070,(Rhizopus_oryzae:0.287246918817660,Blastocladiella_emersonii:0.321889867267383):0.327142952802242):0.021926602419662):0.122450530677344,Hydractinia_echinata:0.307429622739288):0.242273740475374,Diplosoma_listerianum:0.206491181465604):0.075539368889249,Ciona_savignyi:0.070487498835261,Ciona_intestinalis:0.068575646030161);
tree psma-I =((((((((((((((Gallus_gallus:0.016425925169863,Eutheria:0.056910102636940):0.025034243960176,Danio_rerio:0.014212906850728):0.011683050632011,Tetraodon_nigroviridis:0.005028569958725):0.014915975054485,Xenopus:0.020014678983881):0.003428598860825,Ambystoma:0.027349053741290):0.013537825550388,Myxinidae:0.182616179778532):0.060142279031823,((Nematostella_vectensis:0.058375362158144,Branchiostoma:0.090487564517911):0.034653787309714,((Ciona_savignyi:0.036928480673018,Ciona_intestinalis:0.010977005699325):0.169148493043997,Lumbricidae:0.154052401828935):0.012596358101627):0.023613976449165):0.015395330517567,Euprymna_scolopes:0.113359619160894):0.014735595332094,((Proterospongia:0.114379260647027,Monosiga_ovata:0.243155693465491):0.096238620994338,Strongylocentrotidae:0.195617317944166):0.035394642614775):0.023117189291909,Pectinidae:0.065749241100004):0.000011577470235,(((Rhizopus_oryzae:0.137699985749932,Blastocladiella_emersonii:0.169633174824242):0.141760602973466,Oikopleura_dioica:0.425074056355165):0.073182863807210,Hydra_magnipapillata:0.225530001373730):0.037868409199222):0.030374565527846,(((Tribolium_castaneum:0.187763286028583,Apis_mellifera:0.115099879780780):0.060965619330263,Locusta_migratoria:0.107845497373254):0.051915199421649,Bombyx_mori:0.131733409654211):0.056380225182505):0.054073023756253,Ixodidae:0.284138439370321):0.193986058565025,Penaeidae:0.038509122713396,Brachyura:0.065201724405117);
tree psma-J =(((((((Strongylocentrotidae:0.075529138825091,Mytilus_galloprovincialis:0.158297866698280):0.019930562650448,(Branchiostoma:0.127063434608065,Hydra_magnipapillata:0.231948819681116):0.036322946634230):0.016001945757971,((((Xenopus:0.043528805924478,(Tetraodon_nigroviridis:0.015562853972256,Danio_rerio:0.026230063163700):0.010679236347234):0.009657140733163,(Gallus_gallus:0.012823122986207,Eutheria:0.015195891992285):0.025956149322727):0.077853932591399,Myxinidae:0.510849988549583):0.071772595067985,Euprymna_scolopes:0.097424055006510):0.033923395715887):0.034483264618727,(Oikopleura_dioica:0.466250292456100,(Ciona_savignyi:0.033633443120356,Ciona_intestinalis:0.030563241087235):0.167053035341393):0.130043400818812):0.040224788768673,(((Proterospongia:0.090607318090676,Monosiga_brevicollis:0.312376930316776):0.129889357324966,Nematostella_vectensis:0.000001000000000):0.000001057723573,(Rhizopus_oryzae:0.305025300439196,Blastocladiella_emersonii:0.303774269707455):0.187993121728789):0.041078015570637):0.112651417105060,((((Tribolium_castaneum:0.104004011262709,Bombyx_mori:0.105571046300033):0.000001000000000,Locusta_migratoria:0.085243387769878):0.023783992703843,Apis_mellifera:0.122508202744896):0.089926561724298,Ixodidae:0.149302998275002):0.042976370783347):0.358929673815311,Penaeidae:0.065720282997911,Astacidea:0.071017065811582);
tree psmb-K =(((((Strongylocentrotidae:0.121019625942681,((Ciona_savignyi:0.037201876998078,Ciona_intestinalis:0.010001682331373):0.160490574062565,Branchiostoma:0.075141368990857):0.034851334042416):0.021209682605491,((Xenopus:0.050753770871816,(Danio_rerio:0.058165734420776,((Gallus_gallus:0.046991180748246,Eutheria:0.061125247776691):0.038176334203885,Ambystoma:0.048960823161368):0.002455238797127):0.010732416025470):0.045045607861278,(Petromyzon_marinus:0.036698719903470,Myxinidae:0.135878296348102):0.039414012420815):0.012548224274309):0.008560861464115,(((((Locusta_migratoria:0.043914188168750,Bombyx_mori:0.197046035522987):0.012777539017635,Apis_mellifera:0.283428395633669):0.026751036188343,((Penaeidae:0.243474590329170,Monosiga_brevicollis:0.006687833242420):0.027796697354603,Ixodidae:0.236993401983512):0.028020332542326):0.023329063474572,((Rhizopus_oryzae:0.110874732036813,Blastocladiella_emersonii:0.183541834930332):0.137501485495340,Tribolium_castaneum:0.122562365385602):0.038195690344873):0.047967274614947,((Nematostella_vectensis:0.119743278446203,Lumbricidae:0.027705311294612):0.087971446873775,((Mytilus_galloprovincialis:0.415240768792147,Euprymna_scolopes:0.108095323849798):0.060748289845074,(Oikopleura_dioica:0.704032517190512,Crassostrea:0.048103106559317):0.007880026226553):0.036708531436068):0.037262104369035):0.048945983964430):0.053255267197778,(Monosiga_ovata:0.143747788004278,Hydra_magnipapillata:0.218587685058624):0.064734449629563):0.099281318459305,Astacidea:0.105985650456962,Acropora_millepora:0.055056393753563);
tree psmb-L =(((((((((Oikopleura_dioica:0.356168094716402,(((((((Danio_rerio:0.123101464777255,Eutheria:0.078389663158085):0.011554630557691,Xenopus:0.017677175821516):0.008693846605264,Ambystoma:0.058311745039913):0.053398264308965,Myxinidae:0.120148151928537):0.075156952548993,Branchiostoma:0.113019192052471):0.042286307335429,((Ciona_savignyi:0.022694760434171,Ciona_intestinalis:0.007690841570351):0.098073111952824,Diplosoma_listerianum:0.068564953859596):0.089190827867093):0.013647830527097,(Locusta_migratoria:0.000001000000000,Hydractinia_echinata:0.350924371399240):0.138462779868192):0.056259390410280):0.013919004262288,Strongylocentrotidae:0.138536603931219):0.000003438982130,(Rhizopus_oryzae:0.123078992283513,Blastocladiella_emersonii:0.122291918566218):0.151604742177990):0.039142309309321,(Crassostrea:0.098294832109672,((((Tribolium_castaneum:0.045259536219564,Bombyx_mori:0.116962110891265):0.032401637831272,Apis_mellifera:0.124173563694657):0.064379142263059,Brachyura:0.199641269814551):0.042424009292002,(Tetraodon_nigroviridis:0.210653118228837,Penaeidae:0.055528913846404):0.115088495496516):0.014467890431284):0.020061854633286):0.000001161328290,Euprymna_scolopes:0.264047599617500):0.043097023028408,Ixodidae:0.122955243405221):0.000003438998017,Lumbricidae:0.248034914103787):0.081769623715956,Hydra_magnipapillata:0.229965972525597):0.034942134588672,Pectinidae:0.141134769924547,Nematostella_vectensis:0.000001000000000);
tree psmb-M =((((((((((Strongylocentrotidae:0.114730037256238,Mytilus_galloprovincialis:0.072311958173450):0.043626732422457,Branchiostoma:0.036875587335796):0.007715813365413,(Acropora_millepora:0.064808254025610,(Gastropoda:0.089318226705048,Nematostella_vectensis:0.000001367435342):0.041861384334020):0.030540482007356):0.000728088793722,((((Diplosoma_listerianum:0.046310265391844,(Ciona_savignyi:0.033520963266323,Ciona_intestinalis:0.022265209269485):0.026955403492823):0.040057317782236,Oikopleura_dioica:0.262310279475595):0.033351705125788,(Rhizopus_oryzae:0.162644864806657,Blastocladiella_emersonii:0.191315176622339):0.094101461083552):0.026093150023836,((Hydractinia_echinata:0.093964160486756,Hydra_magnipapillata:0.024425413577142):0.131056193586058,((Petromyzon_marinus:0.075669759509862,Myxinidae:0.067212419248120):0.052830735933177,((((Xenopus:0.035151441078347,Eutheria:0.051001472354557):0.023382241680156,Ambystoma:0.020059994931944):0.021993235999464,(Tetraodon_nigroviridis:0.005878777110486,Danio_rerio:0.046400262155442):0.077177422669638):0.024399863417633,Gallus_gallus:0.188237925490404):0.065863057490146):0.013289320987458):0.008736016528742):0.013761746011060):0.013345563258266,Monosiga_ovata:0.176283315743532):0.012762073217171,(Euprymna_scolopes:0.040365500045714,Crassostrea:0.086908391237026):0.068544962416811):0.046376604978568,(Penaeidae:0.273850024537621,Lumbricidae:0.049028165889824):0.058710756005284):0.061223902075109,Ixodidae:0.227863324281978):0.054591822554540,Brachyura:0.122067271636877):0.133037951936391,Tribolium_castaneum:0.030515132925394,Apis_mellifera:0.104294398408822);
tree psmb-N =((((((((((((Locusta_migratoria:0.066556490575842,Gastropoda:0.582026292028295):0.057292125329968,Bombyx_mori:0.230146349943623):0.053026177420629,(Tribolium_castaneum:0.168525933631215,Apis_mellifera:0.137672730523577):0.054140548077776):0.085023216447234,Ixodidae:0.225107008062453):0.074608113307487,(Hydractinia_echinata:0.123837090420707,Hydra_magnipapillata:0.155504848371174):0.134096325084903):0.003183360544208,((((Ambystoma:0.041658708720616,(Xenopus:0.008208799641081,((Gallus_gallus:0.086373076513585,Eutheria:0.030745682398022):0.054911789453906,(Tetraodon_nigroviridis:0.000001000000000,Danio_rerio:0.016303029526616):0.022545594861465):0.010511479897551):0.007667182959213):0.019040426963521,Branchiostoma:0.213930688134283):0.021400002946153,(Petromyzon_marinus:0.077515203686002,Myxinidae:0.193857918097799):0.054400277563480):0.000002183926042,((Rhizopus_oryzae:0.119786457015651,Blastocladiella_emersonii:0.199300070040262):0.205715229114454,Proterospongia:0.275515953871826):0.067891652827259):0.023416960724794):0.045053282339857,(Lumbricidae:0.078198344201499,Strongylocentrotidae:0.084022357528022):0.070307372756168):0.027498241674088,((Crassostrea:0.151072976084212,(Nematostella_vectensis:0.195470638158045,Haementeria_depressa:0.177964438878538):0.000002184338373):0.018059727697475,Monosiga_ovata:0.281326781242418):0.012867926611806):0.049432612387233,Euprymna_scolopes:0.264939608224538):0.038669145592729,(Ciona_savignyi:0.054565486439740,Ciona_intestinalis:0.038019376804365):0.087405428994587):0.084556300292844,Oikopleura_dioica:0.579329972906847):0.330425549966942,Penaeidae:0.011642761589683,Brachyura:0.057364401148275);
tree rad23 =((((((((((Eutheria:0.000001000000000,Gallus_gallus:0.008610403532823):0.008502627556817,(Xenopus:0.000001000000000,Ambystoma:0.000001000000000):0.009031654179805):0.012208000208739,(Danio_rerio:0.035513411552910,Tetraodon_nigroviridis:0.105616019771320):0.005948683847833):0.016917914596449,(Myxinidae:0.155518533038898,Branchiostoma:0.348436231900309):0.044359754947564):0.058982268738600,(Ixodidae:0.063733265825404,((Bombyx_mori:0.132637232105903,((Oikopleura_dioica:0.755828438137271,Tribolium_castaneum:0.087635193500485):0.032284431819717,Apis_mellifera:0.000001000000000):0.011376915222219):0.032593623635862,Penaeidae:0.275354122631046):0.011958530812991):0.105315935610139):0.024297253510234,((Strongylocentrotidae:0.317733735465732,(Hydractinia_echinata:0.029356076545766,Hydra_magnipapillata:0.187067828915036):0.305492487780584):0.126869692567419,((Monosiga_ovata:0.347107681508048,Locusta_migratoria:0.151785288232102):0.044335116843144,Acropora_millepora:0.120370525119630):0.141076530164485):0.007343310949578):0.050678111517250,(Lumbricidae:0.194646969333905,Euprymna_scolopes:0.184566858854795):0.000001000000000):0.000001000000000,Crassostrea:0.083744514671091):0.061080932692978,((Ciona_savignyi:0.276468174513964,Ciona_intestinalis:0.154781591867599):0.099274728336647,Diplosoma_listerianum:0.121087389911641):0.327231640187560):0.239007624386068,((Blastocladiella_emersonii:0.153402881620013,Monosiga_brevicollis:0.507867168740558):0.148675173668151,Rhizopus_oryzae:0.290774556427364):0.097042898469934,Nematostella_vectensis:0.980399273923506);
tree rad51-A =(((((Rhizopus_oryzae:0.411280911487224,Oikopleura_dioica:0.502020706976418):0.039014440146541,Nematostella_vectensis:0.120710331660196):0.035039322213551,(((((Tribolium_castaneum:0.182073559363905,Monosiga_ovata:0.110188760087134):0.029593715716853,(Bombyx_mori:0.130055527348782,Apis_mellifera:0.165409106720455):0.022426127536278):0.030123211766716,Ixodidae:0.081258157516933):0.015263656568113,Lumbricidae:0.096965736396950):0.012873238881856,(((Xenopus:0.010213613654546,(((Branchiostoma:0.101249243111344,Eutheria:0.005016390170682):0.005192367341801,Ambystoma:0.021847154666461):0.000001000000000,Gallus_gallus:0.017129718341284):0.000001000000000):0.016960311117400,Danio_rerio:0.044803827705965):0.029679709268656,Euprymna_scolopes:0.031676251368885):0.011445398113720):0.000003179081318):0.014081980264036,Strongylocentrotidae:0.097118831863533):0.087762596547407,Ciona_savignyi:0.028443634565021,Ciona_intestinalis:0.032148665444222);
tree rf1 =(((((((Ciona_savignyi:0.005544187070687,Ciona_intestinalis:0.000001000000000):0.051129793599692,((Euprymna_scolopes:0.070872734299826,(((Apis_mellifera:0.000001000000000,Bombyx_mori:0.000001000000000):0.011616611238652,Ixodidae:0.015820037024352):0.015889235324646,Tribolium_castaneum:0.010160882595459):0.048207415946574):0.019677677958075,(((Petromyzon_marinus:0.051445744342791,((Tetraodon_nigroviridis:0.002797297569816,Danio_rerio:0.000001000000000):0.006060767440376,((Xenopus:0.000001000000000,Eutheria:0.000001000000000):0.000001000000000,Ambystoma:0.005774701368298):0.011047753932871):0.029482269892188):0.013065463309915,Monosiga_ovata:0.155050813991764):0.004675510110906,((Hydra_magnipapillata:0.103218266401412,(Nematostella_vectensis:0.043968514866300,Strongylocentrotidae:0.028228392084994):0.015286833089537):0.018355179346824,Branchiostoma:0.026852746947497):0.021384633707018):0.006408672654417):0.008513757447725):0.012176132219045,Monosiga_brevicollis:0.112639005210355):0.019138528513564,Oikopleura_dioica:0.233502994187657):0.027985392569387,Rhizopus_oryzae:0.155670753655939):0.030549165944432,Locusta_migratoria:0.045936944814218):0.050077275670118,Lumbricidae:0.010736012581073,Blastocladiella_emersonii:0.270714218115008);
tree rla2-B =((((((((Locusta_migratoria:0.057063082555188,Bombyx_mori:0.055520044320022):0.066318248672249,Apis_mellifera:0.036836741151333):0.015678301334348,Tribolium_castaneum:0.054264168847867):0.048263005592056,Mytilus_galloprovincialis:0.142230019462339):0.052996727174688,(((Monosiga_ovata:0.183618168070530,(Pectinidae:0.135690165717876,(Oikopleura_dioica:0.435591350851890,(Gastropoda:0.074341122812598,Crassostrea:0.065976367650168):0.023236315311937):0.019047725947199):0.025810967779477):0.055539689558729,(Euprymna_scolopes:0.117034068408967,(Diplosoma_listerianum:0.152747079801540,(Ciona_savignyi:0.112119999637525,Ciona_intestinalis:0.038809000660986):0.053796063328318):0.108211906580186):0.016426560330878):0.038199495883040,(((Rhizopus_oryzae:0.217125401492795,Blastocladiella_emersonii:0.700034760790598):0.204775492433563,(Proterospongia:0.179922119935383,Monosiga_brevicollis:0.269301708883992):0.097951988362501):0.030251783563062,((((Petromyzon_marinus:0.040486031897591,Myxinidae:0.271037441219556):0.013166998603929,(((Tetraodon_nigroviridis:0.032927000370387,Danio_rerio:0.032681444776316):0.016864442107157,(Gallus_gallus:0.000001000000000,(Eutheria:0.013853076002603,Xenopus:0.102835977885370):0.018425173093192):0.016098701155371):0.000001000000000,Ambystoma:0.050974270884768):0.050799647832724):0.108346779389425,Strongylocentrotidae:0.106188191399469):0.099469546511584,((((Hydractinia_echinata:0.105687888508742,Hydra_magnipapillata:0.097627420651129):0.076229046551181,Acropora_millepora:0.115494543427713):0.024494772127213,Nematostella_vectensis:0.202752489985909):0.063009825379227,Branchiostoma:0.055717488739799):0.056550362755584):0.098629723667593):0.051230873214624):0.009665150292388):0.036281263643006,(Lumbricidae:0.294138905631012,Ixodidae:0.123695346079370):0.069139785327546):0.164344583111063,Penaeidae:0.039251012999291):0.082254915932369,Brachyura:0.064147099198512,Astacidea:0.078125723348673);
tree rpl11b =(((((((((((Ambystoma:0.015904826047057,Eutheria:0.023400813327460):0.000071943139732,Gallus_gallus:0.006109791687606):0.009654153580601,Xenopus:0.010290224852604):0.015460996255550,Danio_rerio:0.000001000000000):0.008480355510294,Tetraodon_nigroviridis:0.015525122566865):0.009708310050791,(Petromyzon_marinus:0.019439060888107,Myxinidae:0.076143736897919):0.035361109857341):0.075882184515936,((Strongylocentrotidae:0.134399759145191,(((Hydractinia_echinata:0.061470405142885,Hydra_magnipapillata:0.111630562524101):0.088573858051211,(Ciona_savignyi:0.024515916754025,Ciona_intestinalis:0.020025736083855):0.108569593216808):0.066184797679122,(Nematostella_vectensis:0.127855647283421,((((Rhizopus_oryzae:0.163165434745132,Blastocladiella_emersonii:0.239608005186899):0.100280568127449,Oikopleura_dioica:0.395249433912333):0.059948793269848,((Proterospongia:0.143323136998690,Monosiga_brevicollis:0.083448497643707):0.087045277194005,Monosiga_ovata:0.180425870879844):0.101255447958439):0.074833956447206,Branchiostoma:0.079048980995045):0.012589186489653):0.034468062327876):0.016564440062569):0.052848076537999,((((Pectinidae:0.040340861344151,Mytilus_galloprovincialis:0.094686855179209):0.039369350730328,Crassostrea:0.076799463724538):0.025604906002806,Gastropoda:0.106103432941326):0.041725176308769,(Lumbricidae:0.084085514798095,Haementeria_depressa:0.080697518304686):0.129710094992368):0.022389057447734):0.023852037255822):0.040231075718521,(Locusta_migratoria:0.008190595766367,((Tribolium_castaneum:0.017095966251398,Bombyx_mori:0.015548386395983):0.061736707739823,Apis_mellifera:0.023347256422277):0.014601133815092):0.040004574750645):0.029069476525208,Ixodidae:0.047778959311055):0.219345735154127,Penaeidae:0.069614615641484):0.031819711973652,Brachyura:0.021785011271885,Astacidea:0.000001000000000);
tree rpl12b =((((((((Nematostella_vectensis:0.123601498221062,(Diplosoma_listerianum:0.187307058750601,(Ciona_savignyi:0.012344424805209,Ciona_intestinalis:0.064832462395236):0.063415835772229):0.108428507867242):0.048475113539425,Oikopleura_dioica:0.287672538239206):0.016050977239186,(Branchiostoma:0.155796751504194,((Hydractinia_echinata:0.065644327013800,Hydra_magnipapillata:0.194599268314547):0.098592523457623,(((Pectinidae:0.136156873539837,Crassostrea:0.078336735605381):0.072027135015733,Mytilus_galloprovincialis:0.163446769978222):0.094517368252059,Euprymna_scolopes:0.262629100807786):0.073480503497936):0.023350608519957):0.030688197766843):0.040171879990238,((((Proterospongia:0.148917121625330,Monosiga_brevicollis:0.162028311427358):0.076126128925271,Monosiga_ovata:0.188243071497557):0.171412878549013,((((Eutheria:0.000001292972368,((Xenopus:0.033445506453217,Ambystoma:0.049680649817730):0.034034786153875,Gallus_gallus:0.030992028308991):0.022282289470384):0.025450659098970,(Tetraodon_nigroviridis:0.022565298537804,Danio_rerio:0.061204853575053):0.076640661252350):0.088948658960788,(Petromyzon_marinus:0.075191961313259,Myxinidae:0.232032653317096):0.012229932792097):0.096653358243683,((Bombyx_mori:0.219106822389401,(Locusta_migratoria:0.126223762667365,Apis_mellifera:0.111122030808587):0.053589164913155):0.025584978903172,Tribolium_castaneum:0.131110253667659):0.041732854537704):0.044520262395262):0.035998375926736,((Rhizopus_oryzae:0.163772537682251,Blastocladiella_emersonii:0.305819753965222):0.181664740723416,Acropora_millepora:0.060963820463981):0.085154650989415):0.000001000000000):0.032967580309781,Strongylocentrotidae:0.168614108047590):0.050529145710843,((Lumbricidae:0.052799651440852,Haementeria_depressa:0.148778751696904):0.107445609730155,Ixodidae:0.109433686209915):0.082473349084605):0.275991966816004,Penaeidae:0.012509624581935):0.034829831706351,Brachyura:0.028575495847255,Astacidea:0.019528215591351);
tree rpl13 =(((((((((Myxinidae:0.184132640617966,(Strongylocentrotidae:0.242047484425081,(((Tetraodon_nigroviridis:0.042036282402551,((((Gallus_gallus:0.030765694650192,Eutheria:0.028979385753771):0.025069202327065,Ambystoma:0.028437153117291):0.011064547783973,Xenopus:0.060922641279155):0.037260731136082,Danio_rerio:0.015354657303222):0.011611044951261):0.071698030662866,Petromyzon_marinus:0.114178863417507):0.043029480234601,Branchiostoma:0.112603305472403):0.039290415495934):0.044850779998097):0.026446728385079,((Brachyura:0.078505181428490,(Penaeidae:0.181283867515120,Astacidea:0.069929493485262):0.022845954110008):0.176472223235585,(Ciona_savignyi:0.041688353590383,Ciona_intestinalis:0.069049462218922):0.198883411548070):0.062460086112209):0.019286279577597,((Mytilus_galloprovincialis:0.175171498938386,(Pectinidae:0.111452164166936,Crassostrea:0.080821156040634):0.036622134531481):0.015951807327713,(Ixodidae:0.120008485971461,Euprymna_scolopes:0.389596054551832):0.063014624128262):0.041816915489119):0.022951899875127,(((Tribolium_castaneum:0.086620776819719,Bombyx_mori:0.149705411036544):0.032971482044105,Locusta_migratoria:0.049221751939696):0.034286681202262,Apis_mellifera:0.118769540127479):0.087621533243100):0.000003065781737,(Lumbricidae:0.192597952740943,((Oikopleura_dioica:0.301910455857715,Diplosoma_listerianum:0.567362683348261):0.113977760990569,Haementeria_depressa:0.101796088651077):0.025743720478252):0.065316564607693):0.074050087512954,((Rhizopus_oryzae:0.195391841755098,Blastocladiella_emersonii:0.264636490951846):0.269998061681430,Gastropoda:0.174716839391726):0.032468951470343):0.055714378268948,(Nematostella_vectensis:0.082742156001801,((Hydractinia_echinata:0.066228928572270,Hydra_magnipapillata:0.112200611951629):0.042215411718317,Acropora_millepora:0.174302332411220):0.039913931346982):0.021538438311056):0.076107008069556,Monosiga_ovata:0.344694219486528):0.263540469144975,Proterospongia:0.274598959700592,Monosiga_brevicollis:0.343891974803700);
tree rpl14a =((((((((Crassostrea:0.118061011177077,Mytilus_galloprovincialis:0.211909893079351):0.043263730125592,Pectinidae:0.308844589895940):0.126095305036520,((Lumbricidae:0.145351116475813,Haementeria_depressa:0.233614550501421):0.077074902099850,Gastropoda:0.162801097260310):0.040269373538847):0.024123209390234,Branchiostoma:0.499483132146350):0.062871999632008,((((((((Xenopus:0.028601500987370,Ambystoma:0.110915970176651):0.036733796218202,(Gallus_gallus:0.046136286284173,Eutheria:0.055875144919977):0.015448085471036):0.096926847976632,Danio_rerio:0.111226984882661):0.023701856339066,Tetraodon_nigroviridis:0.060839466310541):0.074188283542978,Myxinidae:0.415994963732921):0.035844204749748,Petromyzon_marinus:0.142211318139990):0.144231977019563,((Ixodidae:0.509316074340938,(Penaeidae:0.493343792829250,(((Tribolium_castaneum:0.105681266654996,Bombyx_mori:0.221050852649751):0.162702537553577,Apis_mellifera:0.320078411247304):0.054561356632786,Locusta_migratoria:0.176400744851977):0.155387309400957):0.066239709063166):0.038377095877784,(Oikopleura_dioica:0.796447854072330,(Diplosoma_listerianum:0.599197739480071,(Ciona_savignyi:0.069145489239330,Ciona_intestinalis:0.164162797746050):0.182314995183105):0.028767105167584):0.160952044249976):0.082514922748941):0.084690962888608,Euprymna_scolopes:0.415625478640155):0.045868102430566):0.082032056788636,Strongylocentrotidae:0.213020055812509):0.146285204999683,((Nematostella_vectensis:0.054578575978314,((Rhizopus_oryzae:0.260501379514227,Blastocladiella_emersonii:0.419522070840854):0.335469855412415,Monosiga_ovata:0.202981976283174):0.179696159066317):0.082930911808602,Acropora_millepora:0.162858430812319):0.130357137336694):0.342262483101359,Hydractinia_echinata:0.210649610057968,Hydra_magnipapillata:0.239577288301145);
tree rpl15a =(((((((((((((((Ambystoma:0.035915521041145,(Xenopus:0.039827673382264,Danio_rerio:0.000001000000000):0.008678107158227):0.013836502609458,Tetraodon_nigroviridis:0.012680570829388):0.017691130557300,(Gallus_gallus:0.020127112626949,Eutheria:0.000001000000000):0.007127615453333):0.031956941123444,Petromyzon_marinus:0.023778725793219):0.015565327749675,Myxinidae:0.073754031438740):0.010951872623358,Strongylocentrotidae:0.200167528498390):0.041021992785828,Branchiostoma:0.155183754671666):0.021348255463895,(Oikopleura_dioica:0.283078740792890,(Diplosoma_listerianum:0.214345367972262,(Ciona_savignyi:0.022146940578377,Ciona_intestinalis:0.051841045234477):0.051605750571546):0.050699082762085):0.006507401053562):0.043459446420592,Lumbricidae:0.192853346126578):0.024017889760184,(((Rhizopus_oryzae:0.148239508889159,Blastocladiella_emersonii:0.106801940221497):0.061016351546652,(Monosiga_ovata:0.172973592820203,((Monosiga_brevicollis:0.227014096596276,Acropora_millepora:0.107937080434238):0.013614632417917,(Nematostella_vectensis:0.075931511235657,(Hydractinia_echinata:0.045387082682369,Hydra_magnipapillata:0.021223328309725):0.079978379988289):0.027632938681237):0.035665416523956):0.013801403633440):0.070404411306564,(Mytilus_galloprovincialis:0.047429698534481,Crassostrea:0.133286393974025):0.072346444387518):0.028294921156499):0.025217591055359,Ixodidae:0.122758476983903):0.066434234559906,Locusta_migratoria:0.031614951769884):0.012844129669435,((Tribolium_castaneum:0.029210824420281,Bombyx_mori:0.064659538273721):0.019717863817373,Apis_mellifera:0.035929380181199):0.027415133041124):0.103900909664876,Penaeidae:0.171047720567413):0.087157369202797,Brachyura:0.000001000000000,Astacidea:0.018902976549439);
tree rpl16b =(((((((Strongylocentrotidae:0.292639342775542,Branchiostoma:0.197979360316454):0.012977087392312,Nematostella_vectensis:0.431409217044421):0.069587951745978,(((Danio_rerio:0.023525202346181,((Xenopus:0.008616966995432,Eutheria:0.041601346519865):0.025665093020803,Ambystoma:0.022174200080727):0.023237336574526):0.050885779443508,Petromyzon_marinus:0.012280789799562):0.098350102375784,Myxinidae:0.339028833185179):0.088938544881297):0.048182114963740,((Lumbricidae:0.236194957804636,Haementeria_depressa:0.143350669435006):0.110556560346961,((Oikopleura_dioica:0.569653446933052,(Hydractinia_echinata:0.194969181698685,Hydra_magnipapillata:0.079786685218819):0.168097070732530):0.082121161474084,(((((Pectinidae:0.134754362001715,Crassostrea:0.123788899902583):0.061041133369847,Mytilus_galloprovincialis:0.130548971547614):0.066896150033059,Gastropoda:0.256245564897001):0.084859449558667,Euprymna_scolopes:0.301048309972545):0.088689672311308,((((Tribolium_castaneum:0.095828312418692,(Locusta_migratoria:0.086002573801021,(Bombyx_mori:0.299548088647775,Apis_mellifera:0.069258280038009):0.070449988901906):0.069071056565829):0.186659825144849,(Penaeidae:0.578779919099202,(Brachyura:0.073972456361747,Astacidea:0.074643992707430):0.065748148831083):0.134658903369320):0.073130772650924,(((Rhizopus_oryzae:0.151040468251568,Blastocladiella_emersonii:0.212813384414613):0.197159319439442,Monosiga_ovata:0.203819009850691):0.037650282970690,(Proterospongia:0.204598747210527,Monosiga_brevicollis:0.158084174310243):0.095666123932314):0.154653583542352):0.041166296600852,Ixodidae:0.247744826336727):0.044944283739109):0.030744201639452):0.019600973946707):0.040628076035766):0.057375310100406,Acropora_millepora:0.339907382855559):0.204716602975656,Diplosoma_listerianum:0.334794771490790):0.108439564221579,Ciona_savignyi:0.095756354382395,Ciona_intestinalis:0.000013615093846);
tree rpl17 =(((((((((((Oikopleura_dioica:0.423260949067686,(Ciona_savignyi:0.000113585886655,Ciona_intestinalis:0.028646439934580):0.032351200316323):0.073825246176942,(Hydractinia_echinata:0.046959575390059,Hydra_magnipapillata:0.084999493820657):0.098026071475298):0.045477565256814,Strongylocentrotidae:0.144228840102522):0.017103542103553,((Nematostella_vectensis:0.169888688940297,Acropora_millepora:0.078624893101861):0.044752915376992,Branchiostoma:0.113488830488792):0.019130652427034):0.030907327157362,(((Xenopus:0.022851694584951,(Eutheria:0.010155576224802,Ambystoma:0.004535221077518):0.007646647686980):0.024096851677832,(Tetraodon_nigroviridis:0.016568535403105,Danio_rerio:0.014235723437067):0.032078327133977):0.034172107590677,(Petromyzon_marinus:0.056247231764963,Myxinidae:0.069066494512972):0.033065447378223):0.042571322990241):0.041518730248483,((((((Apis_mellifera:0.146478207394511,Bombyx_mori:0.113272539423106):0.048165811611130,Locusta_migratoria:0.024492284115704):0.025767536586342,Tribolium_castaneum:0.222272345038085):0.064381579195390,Ixodidae:0.116086797947984):0.033604637014982,(Penaeidae:0.088915337685468,Brachyura:0.039589941377559):0.179865407922228):0.031556919094400,((Pectinidae:0.075830310561530,(Mytilus_galloprovincialis:0.086529323327070,Crassostrea:0.054163855102682):0.031648937993747):0.086776080767780,(((Lumbricidae:0.060061488922443,Haementeria_depressa:0.065644870886615):0.073060612893755,Gastropoda:0.167894755073324):0.037201578819868,Euprymna_scolopes:0.171438736549642):0.006211045472450):0.068123436431173):0.040720666093258):0.076563176653829,Diplosoma_listerianum:0.288273389515333):0.057501059909434,Rhizopus_oryzae:0.529227968525276):0.057879608783916,Blastocladiella_emersonii:0.515616826370989):0.143867774805563,Monosiga_ovata:0.432062097392449):0.083696530250574,Proterospongia:0.294275062036691,Monosiga_brevicollis:0.197846308403400);
tree rpl18 =(((((((Gastropoda:0.119880179050395,Euprymna_scolopes:0.169758489127731):0.028398992649910,(((Strongylocentrotidae:0.267022117828075,((Pectinidae:0.070264658614558,Crassostrea:0.108322218282082):0.035514316406642,Mytilus_galloprovincialis:0.126113855045120):0.014761614537343):0.026514605661688,Branchiostoma:0.142006846590979):0.014937084751323,((((((Gallus_gallus:0.093448354999635,Eutheria:0.042848662457164):0.029350321426836,(Tetraodon_nigroviridis:0.086885643296650,Danio_rerio:0.066713310274888):0.043548056699211):0.018519952377368,(Xenopus:0.034594017727849,Ambystoma:0.080190210140602):0.026231309266979):0.071464700042975,Petromyzon_marinus:0.144655427055104):0.032832311978080,(Oikopleura_dioica:0.169084003968780,(Diplosoma_listerianum:0.332390553957647,(Ciona_savignyi:0.046508549519492,Ciona_intestinalis:0.025335114790536):0.122520560056186):0.062402151734844):0.045405320539734):0.013197278917198,Lumbricidae:0.136257896148447):0.024884604607129):0.031038088228808):0.044531438948469,Ixodidae:0.155976646577706):0.019018264964779,((((Bombyx_mori:0.241118461861096,Locusta_migratoria:0.028805948897045):0.015052079324878,Tribolium_castaneum:0.083888499306394):0.023352803017972,Apis_mellifera:0.044032638201936):0.043948670885078,((Penaeidae:0.172603434194988,Brachyura:0.051654318378083):0.025168990673851,Astacidea:0.068748236322934):0.112870280602366):0.049531034558441):0.045978175228088,((((Rhizopus_oryzae:0.357634467964238,Blastocladiella_emersonii:0.237597095703752):0.086642094053217,(Proterospongia:0.211428205077934,Monosiga_brevicollis:0.096901707864171):0.077998097161339):0.043809286754797,(Hydractinia_echinata:0.145434518577362,Hydra_magnipapillata:0.069810942825945):0.082518088439586):0.022411800800098,Monosiga_ovata:0.206207606959505):0.052505778100850):0.104628256115716,Acropora_millepora:0.139060114756420):0.194388555821577,Nematostella_vectensis:0.024457000728674,Haementeria_depressa:0.040544831685885);
tree rpl19a =((((((((((Strongylocentrotidae:0.075800662023573,Lumbricidae:0.224687030176051):0.018119987274582,(Penaeidae:0.168934663454048,Astacidea:0.065865010327974):0.120920245152249):0.032923275161245,(((Apis_mellifera:0.056141909969804,Tribolium_castaneum:0.030738013918162):0.000675223385722,Bombyx_mori:0.066742033341575):0.010942839185339,Locusta_migratoria:0.038950120716287):0.066876508882415):0.038140994083987,Ixodidae:0.098385556076916):0.000001163189864,((((Rhizopus_oryzae:0.203625421507932,Blastocladiella_emersonii:0.262044992104858):0.127593641888790,((Proterospongia:0.142660273963640,Monosiga_brevicollis:0.134440723906903):0.068625992310327,Monosiga_ovata:0.167824853768570):0.045844685856201):0.102259012648304,(Hydractinia_echinata:0.044067069731006,Hydra_magnipapillata:0.034734376510570):0.119027187797881):0.025515438437661,Nematostella_vectensis:0.112085151406239):0.046483336929184):0.031225124611742,((((Pectinidae:0.017962477920275,Mytilus_galloprovincialis:0.029322745753151):0.004639452537232,Crassostrea:0.037348635531954):0.024945958493382,Gastropoda:0.056019205518779):0.021498522417549,Euprymna_scolopes:0.087309922007749):0.030599722582637):0.037862919650188,((((((Xenopus:0.000001000000000,Ambystoma:0.005653729349570):0.005409042286577,(Gallus_gallus:0.005689281675994,Eutheria:0.005584946379635):0.011691802567396):0.006086168850581,Danio_rerio:0.047531709827646):0.006027775989452,Tetraodon_nigroviridis:0.000001000000000):0.045059673313500,(Petromyzon_marinus:0.010166438962079,Myxinidae:0.060619247062294):0.030983343551077):0.115952203879329,Branchiostoma:0.098603846876219):0.040656350401451):0.075707454417709,Diplosoma_listerianum:0.239496330687403):0.071444452398487,Oikopleura_dioica:0.507081159247441):0.045760852055217,Ciona_savignyi:0.005422528618675,Ciona_intestinalis:0.000001000000000);
tree rpl1 =((((((((((Gallus_gallus:0.010139733037974,(Xenopus:0.015586029603775,Danio_rerio:0.042469269972782):0.004306124191968):0.005244716203335,(Eutheria:0.022589632729814,Ambystoma:0.031708126798519):0.006898374632402):0.018215241576530,(Petromyzon_marinus:0.080209423371836,Myxinidae:0.120382721730249):0.011869513444173):0.056802790662177,Strongylocentrotidae:0.115778288324109):0.035877248392760,(Diplosoma_listerianum:0.196259310342357,(Ciona_savignyi:0.044756360768816,Ciona_intestinalis:0.046328683123623):0.041240159105543):0.136009479622753):0.029552887852053,(((Bombyx_mori:0.051166203692727,((Tribolium_castaneum:0.025465838989503,Locusta_migratoria:0.079211060464218):0.027167908772640,Apis_mellifera:0.029251262673998):0.013900617257484):0.059847134687949,Ixodidae:0.084244664961991):0.006410983232152,(((((((Pectinidae:0.066931493394690,Mytilus_galloprovincialis:0.100570728687943):0.021981041474510,Crassostrea:0.178048957906208):0.059494788272067,Gastropoda:0.166415848698438):0.030643131606833,Euprymna_scolopes:0.127717685070454):0.062215325460744,Branchiostoma:0.151328742253834):0.000001000000000,(Lumbricidae:0.119876964684301,Haementeria_depressa:0.082518144078074):0.045226119223118):0.020679411108009,Nematostella_vectensis:0.157553296123026):0.065635614211485):0.024538015730500):0.028236226267966,((Penaeidae:0.052353041692479,Brachyura:0.034453241149227):0.109869782028291,Hydra_magnipapillata:0.184290057912883):0.067645531899575):0.059326244640592,((Proterospongia:0.176067844623527,Monosiga_brevicollis:0.187750317083585):0.094373336741921,Monosiga_ovata:0.204363300606244):0.145690941267370):0.047498300607579,Oikopleura_dioica:0.311795967734901):0.169765810010258,Rhizopus_oryzae:0.136135697292126,Blastocladiella_emersonii:0.131293028325712);
tree rpl20 =(((((((((Ixodidae:0.238982066736165,((Tribolium_castaneum:0.051344604741745,(Locusta_migratoria:0.014962563375143,Apis_mellifera:0.026979083975923):0.021676202407713):0.029574837384336,Bombyx_mori:0.103768813240370):0.124745594374340):0.024081468077270,((Penaeidae:0.074881968266255,(Brachyura:0.000001000000000,Astacidea:0.030729673450162):0.065857459667892):0.138658491072760,(((Rhizopus_oryzae:0.167712866020750,Blastocladiella_emersonii:0.221499745797078):0.282620201520830,Monosiga_brevicollis:0.398921125885848):0.098048389526422,Monosiga_ovata:0.343772042120930):0.084270957946332):0.063593186533043):0.012662940612510,Gastropoda:0.205823745412551):0.020813549473537,((Nematostella_vectensis:0.104640152327593,Acropora_millepora:0.218872562212084):0.092677440792289,(Strongylocentrotidae:0.219061640835160,((((Pectinidae:0.085406514962460,Crassostrea:0.118079740086693):0.013999531031463,Mytilus_galloprovincialis:0.103331120377204):0.053590569833495,Euprymna_scolopes:0.294302065068001):0.032344490511925,Lumbricidae:0.265820547721392):0.046255366963517):0.048344814476588):0.029877781527096):0.044932901043284,((Hydractinia_echinata:0.061479747749787,Hydra_magnipapillata:0.111937187267098):0.310004623528685,Branchiostoma:0.170658431818412):0.034710254269844):0.033800732886311,(((Xenopus:0.012577761595582,(Tetraodon_nigroviridis:0.013774394893116,Danio_rerio:0.015768539764800):0.038009688742543):0.021270103160046,((Gallus_gallus:0.015481340898522,Eutheria:0.000001000000000):0.014766611219005,Ambystoma:0.014950033404799):0.020576670543072):0.024712285095658,(Petromyzon_marinus:0.035669297319482,Myxinidae:0.174717769862305):0.039905675611418):0.045305202136867):0.229274666653580,Oikopleura_dioica:0.229720126235516):0.044016683877505,Diplosoma_listerianum:0.255539165031688):0.077940753516205,Ciona_savignyi:0.013130966486407,Ciona_intestinalis:0.009952970595112);
tree rpl21 =((((((Acropora_millepora:0.237117027641590,Nematostella_vectensis:0.038427545803700):0.058090237617364,(((Tribolium_castaneum:0.041990302066497,(Locusta_migratoria:0.080921985886879,Apis_mellifera:0.094965472227673):0.031657737919969):0.031261675406431,Bombyx_mori:0.097749430199503):0.035076434231296,Lumbricidae:0.204552178412771):0.038416291246864):0.010623730291105,((Monosiga_ovata:0.396338159551742,Monosiga_brevicollis:0.365093325394691):0.107073088235250,(Oikopleura_dioica:0.449418205724665,(Ciona_savignyi:0.028016578363777,Ciona_intestinalis:0.021357043495778):0.138058090921799):0.119504489314107):0.050531168015660):0.005811092366709,((Crassostrea:0.178350168405289,((Pectinidae:0.091042103432829,Mytilus_galloprovincialis:0.098310968371373):0.030590967411478,(Strongylocentrotidae:0.238386565390556,Gastropoda:0.212351185873103):0.033872825380315):0.052578350477895):0.049491537450390,((((Xenopus:0.048990521687909,(Ambystoma:0.018777272168189,(Danio_rerio:0.036607914866661,(Petromyzon_marinus:0.113664784980175,Myxinidae:0.097590150389061):0.038519388796154):0.027517678666191):0.035536768940598):0.014269615489982,(Gallus_gallus:0.021576697365188,Eutheria:0.007034728102682):0.016344056031977):0.009887157103822,Tetraodon_nigroviridis:0.042110963460902):0.201770108196889,(Euprymna_scolopes:0.275566074030906,Branchiostoma:0.290040825471411):0.066680416411524):0.000001000000000):0.019117489812249):0.028993953715262,(((Penaeidae:0.144057682455672,Astacidea:0.057127933766405):0.266023486036063,Ixodidae:0.213320899585678):0.048637016011426,(Hydractinia_echinata:0.121123218105567,Hydra_magnipapillata:0.084536633669960):0.175166453743782):0.030449643029752):0.287663776169078,Rhizopus_oryzae:0.216283999399683,Blastocladiella_emersonii:0.164271842853405);
tree rpl22 =((((((((Mytilus_galloprovincialis:0.078048564203457,Crassostrea:0.044074955793406):0.042991895280299,(Lumbricidae:0.120037965682125,(((Penaeidae:0.298105323922713,Astacidea:0.018005239214093):0.108280986507884,Pectinidae:0.131519964719998):0.032830421153088,((((Monosiga_ovata:0.391062777948537,((Rhizopus_oryzae:0.213717751419732,Blastocladiella_emersonii:0.253360628846914):0.040002103237478,Monosiga_brevicollis:0.437382466204628):0.067139105641676):0.080623140258130,Bombyx_mori:0.170796241902710):0.034709875855301,Ixodidae:0.155560740535469):0.029258820431459,(Locusta_migratoria:0.045085516045224,Apis_mellifera:0.098352142722310):0.038131644773609):0.030036136503840):0.025075382080899):0.027575861242581):0.032647636345393,((((Xenopus:0.049895440927494,((Ambystoma:0.015119345521286,Eutheria:0.035815745560087):0.010813840407341,Gallus_gallus:0.013266468773614):0.036164547416829):0.010481622015461,Tetraodon_nigroviridis:0.028482451341889):0.065922137984210,Petromyzon_marinus:0.063165430118671):0.030300214888687,((Strongylocentrotidae:0.048480665470636,(Ciona_savignyi:0.000001000000000,Ciona_intestinalis:0.048158944792349):0.054525798001942):0.029498620757391,Branchiostoma:0.094569692075279):0.016613568747855):0.032828157681792):0.022185434963062,Tribolium_castaneum:0.190267275583934):0.000001000000000,Oikopleura_dioica:0.325708219303814):0.072625907329736,Acropora_millepora:0.093643051590855):0.163166105393497,Nematostella_vectensis:0.000001000000000):0.090621059895317,Hydractinia_echinata:0.095811734680352,Hydra_magnipapillata:0.052540603625836);
tree rpl23a =(((((((Danio_rerio:0.009964082242791,Ambystoma:0.009942686966039):0.000001000000000,((Xenopus:0.000001000000000,(Petromyzon_marinus:0.000001000000000,Myxinidae:0.030997227828643):0.020309590997100):0.009979294599636,Eutheria:0.009943451542354):0.000001000000000):0.000001000000000,Gallus_gallus:0.000001000000000):0.000001000000000,(Branchiostoma:0.021848890449745,(((((((Crassostrea:0.006771406750608,(Mytilus_galloprovincialis:0.030223347411951,Pectinidae:0.029256385904175):0.018914109516199):0.032303292629612,(Hydractinia_echinata:0.034504575824021,Hydra_magnipapillata:0.071052369432714):0.117677688903919):0.024266218734051,(Gastropoda:0.030698580046481,Euprymna_scolopes:0.025618023050233):0.008946675376007):0.016117259081712,((Apis_mellifera:0.000001000000000,(Locusta_migratoria:0.009689224028648,(Tribolium_castaneum:0.016056249198771,Bombyx_mori:0.000073658572812):0.009599099264935):0.000001000000000):0.010119536123928,Ixodidae:0.032756611467624):0.020281731704125):0.009449637728513,(((Rhizopus_oryzae:0.066904518800751,Blastocladiella_emersonii:0.178361586926829):0.194275820667213,((Proterospongia:0.146292962599297,Monosiga_brevicollis:0.288757784242020):0.093926587853089,Monosiga_ovata:0.238562416338427):0.007128747210186):0.071776754865837,Oikopleura_dioica:0.287681528752723):0.021100318030381):0.014684064287549,Strongylocentrotidae:0.160967535724068):0.051175339609914,(Nematostella_vectensis:0.109955873161050,(Lumbricidae:0.080837210968818,Acropora_millepora:0.034090147944963):0.019002744580013):0.000006083442681):0.054802807453301):0.020858923055953):0.053884107892507,Penaeidae:0.101818140107232):0.125571904411224,Diplosoma_listerianum:0.103539812146841):0.057459592009034,Ciona_savignyi:0.020512775741237,Ciona_intestinalis:0.000001418091826);
tree rpl24-A =(((((((((Gallus_gallus:0.000001000000000,Xenopus:0.000001000000000):0.000001000000000,Eutheria:0.009287009611947):0.009412192168716,Ambystoma:0.009393576844736):0.018778490966011,((Danio_rerio:0.000001000000000,Petromyzon_marinus:0.090576318686875):0.016538129352521,Tetraodon_nigroviridis:0.021820339413112):0.000001000000000):0.050346728915719,((((((((Penaeidae:0.116979432944657,Astacidea:0.088911734647300):0.127845986877504,(Locusta_migratoria:0.047383633142056,(Bombyx_mori:0.034049220202812,Apis_mellifera:0.014980951882082):0.032728639382472):0.025233371844534):0.013749662842596,Tribolium_castaneum:0.035538633715580):0.068642532772600,Ixodidae:0.053749793805776):0.049574608483089,(Lumbricidae:0.091395428313788,Haementeria_depressa:0.065098172147898):0.095148464004483):0.035141226214070,((Pectinidae:0.014239105257950,(Mytilus_galloprovincialis:0.067076834406160,Gastropoda:0.177540490245757):0.065363113971383):0.050218450840507,Euprymna_scolopes:0.090183129577167):0.010924939934112):0.027146352656063,Crassostrea:0.152049388010014):0.058078692372996,(Strongylocentrotidae:0.204765976552828,Branchiostoma:0.159850798648752):0.000002521597435):0.031673749485706):0.070953540725405,Myxinidae:0.254667942867730):0.020630019297518,((Oikopleura_dioica:0.754994986301076,(Diplosoma_listerianum:0.253782254384654,Ciona_intestinalis:0.134178897483077):0.003910784115423):0.164426067149066,((Hydractinia_echinata:0.042674689112819,Hydra_magnipapillata:0.110025205094276):0.076831405054690,Acropora_millepora:0.136351718062156):0.026145724410381):0.030920263659654):0.048378602120735,Monosiga_ovata:0.370931733030818):0.168131041667702,Rhizopus_oryzae:0.388559707946427,Blastocladiella_emersonii:0.221933411273792);
tree rpl24-B =((((Ixodidae:0.092544824349265,((((((Pectinidae:0.117516641203645,Crassostrea:0.015040785418859):0.042307069739107,Gastropoda:0.113688067919723):0.035406056449715,Branchiostoma:0.124819633453212):0.025998601988670,Strongylocentrotidae:0.159530611278345):0.037503627364549,((((Tribolium_castaneum:0.112181340522821,Apis_mellifera:0.082818606486214):0.040308529062898,Bombyx_mori:0.125763971659756):0.042068118189880,Locusta_migratoria:0.068839844966582):0.118233109308652,((Rhizopus_oryzae:0.331153882171871,Nematostella_vectensis:0.147116701996753):0.320744388257856,Euprymna_scolopes:0.312643316317016):0.048455726707457):0.019064238338173):0.014554797439959,(((Xenopus:0.025048421959510,((Gallus_gallus:0.020502967937723,Eutheria:0.030545717090223):0.036368709049380,Ambystoma:0.066353599381379):0.016636985757323):0.026167841257551,(Tetraodon_nigroviridis:0.069075951299218,Danio_rerio:0.044103137363641):0.026081201298587):0.060671596328488,Myxinidae:0.258295823267178):0.061092742204552):0.017881351854126):0.059589250730084,(Oikopleura_dioica:0.451469975032421,(Ciona_savignyi:0.046975927454817,Ciona_intestinalis:0.054782495855208):0.160149071802447):0.063481196237900):0.093257455352153,Hydra_magnipapillata:0.133123384768039):0.120115976671508,Mytilus_galloprovincialis:0.000017135883994,Hydractinia_echinata:0.067329181269963);
tree rpl25 =(((((((((((Rhizopus_oryzae:0.427698662953523,Blastocladiella_emersonii:0.456205442896500):0.111623001923965,Oikopleura_dioica:0.310082287529134):0.000001000000000,(Monosiga_ovata:0.174632701554944,Monosiga_brevicollis:0.329855980174829):0.123359649408997):0.051544814362263,(Hydractinia_echinata:0.110848176400964,Hydra_magnipapillata:0.074325536795851):0.078536632082771):0.016887843533396,(Acropora_millepora:0.136164982463943,((((Eutheria:0.000001000000000,(Xenopus:0.020061763637789,Ambystoma:0.019434909312169):0.000001000000000):0.000001000000000,(Tetraodon_nigroviridis:0.009726466672125,Danio_rerio:0.019498374552205):0.009639896413088):0.000001201062660,(Petromyzon_marinus:0.058053853522862,Myxinidae:0.082743649673621):0.096676700054273):0.093257146523036,(Branchiostoma:0.128588776122198,Nematostella_vectensis:0.130658815845990):0.012967270093566):0.032563640108257):0.008481964186507):0.018013674873388,(Euprymna_scolopes:0.259814180377645,(Ciona_savignyi:0.001265573372040,Ciona_intestinalis:0.040407688094556):0.062898896772959):0.067467130116467):0.015249609843253,((((Crassostrea:0.160083399916166,Mytilus_galloprovincialis:0.040023886548361):0.024922111672265,Pectinidae:0.069501356836918):0.048199839650910,Gastropoda:0.113954018512156):0.011739510442810,Lumbricidae:0.168406615174420):0.063505874662104):0.047202247425813,(Ixodidae:0.047854254134644,(Diplosoma_listerianum:0.320996211757181,Strongylocentrotidae:0.165102600874749):0.051698412098013):0.018083486023316):0.054329296042466,(((Tribolium_castaneum:0.027048826419100,Apis_mellifera:0.092906071732833):0.016999121526849,Bombyx_mori:0.073935175087509):0.029384660493752,Locusta_migratoria:0.065597169015449):0.096077332461435):0.153691474564383,Brachyura:0.087804384157263):0.000027250025282,Penaeidae:0.138613632246265,Astacidea:0.038405377919437);
tree rpl26 =((((((((((((((Tribolium_castaneum:0.039429966229984,(Locusta_migratoria:0.010558392486909,Apis_mellifera:0.043654990878703):0.022668247902655):0.040913517402972,Branchiostoma:0.127593165164627):0.015246920772837,Bombyx_mori:0.101042975228123):0.011319123221159,(Penaeidae:0.092987391995406,Brachyura:0.131613476448062):0.071059327022003):0.014593932348177,(Pectinidae:0.081797922811239,Crassostrea:0.022444087032505):0.024352656633958):0.012154548319234,(Strongylocentrotidae:0.077219931964181,Mytilus_galloprovincialis:0.030867770556349):0.021435109640490):0.009135485317349,(Euprymna_scolopes:0.078796606831060,(((((((Xenopus:0.008303525374086,Ambystoma:0.000001000000000):0.016678332705333,(Gallus_gallus:0.000001000000000,Eutheria:0.000001000000000):0.000001000000000):0.025255909365120,Danio_rerio:0.000001000000000):0.000001000000000,Tetraodon_nigroviridis:0.000001000000000):0.044056805478846,Petromyzon_marinus:0.043609955540452):0.000002362038178,Myxinidae:0.042252586677984):0.017988222389395,Ixodidae:0.044705531125083):0.007579277528696):0.014950001680193):0.026893218313095,(Lumbricidae:0.038015102430781,(Oikopleura_dioica:0.286070023170027,Haementeria_depressa:0.034821423603915):0.011197473311847):0.040448755581662):0.023633250410655,(Ciona_savignyi:0.032007846233377,Ciona_intestinalis:0.019679566247668):0.077302347509027):0.030950143383703,(Rhizopus_oryzae:0.206798461723980,Blastocladiella_emersonii:0.165654218607801):0.134247071553427):0.037890625303031,((Proterospongia:0.232205862667044,Monosiga_brevicollis:0.353218237737973):0.143442794864021,Monosiga_ovata:0.191426510049222):0.066035139268193):0.053380003008281,Acropora_millepora:0.051268051418247):0.051855399513522,Nematostella_vectensis:0.012679712114882):0.116493400135409,Hydractinia_echinata:0.033982613492803,Hydra_magnipapillata:0.090917940734890);
tree rpl27 =((((((((((Pectinidae:0.040545148982006,(Gastropoda:0.121269492695813,Crassostrea:0.076626638368922):0.042614838298420):0.015716454334395,Mytilus_galloprovincialis:0.143395117096973):0.033957669832095,(Hydractinia_echinata:0.164127055975809,Hydra_magnipapillata:0.116187088402193):0.160065569744818):0.042210696533012,(Strongylocentrotidae:0.199098143834702,((Haementeria_depressa:0.138707866953564,Lumbricidae:0.061681443208588):0.015206265374077,Monosiga_ovata:0.236926764937791):0.004102400244597):0.025078157627837):0.022404235476932,(Nematostella_vectensis:0.187547304524457,Acropora_millepora:0.159556255355405):0.027621620166972):0.000001000000000,((((Petromyzon_marinus:0.073400331103844,Myxinidae:0.176036941480921):0.017038562640438,(Ciona_savignyi:0.024782155179350,Ciona_intestinalis:0.045960502927762):0.135521860504731):0.012240457869656,(((Eutheria:0.019373492329548,(Xenopus:0.033894490673169,Ambystoma:0.059297939234427):0.022826584176559):0.000001249014689,(Tetraodon_nigroviridis:0.059482964210981,Danio_rerio:0.031362995111924):0.055736862666273):0.073596141653596,Branchiostoma:0.104167304505055):0.010097426489117):0.000001000000000,(((Penaeidae:0.130909684022954,(Brachyura:0.004792854642050,Astacidea:0.049508985701564):0.065292354117996):0.068758507820109,Ixodidae:0.255205037557461):0.072205866279642,(((Bombyx_mori:0.179051089024385,Apis_mellifera:0.059761023409600):0.025169187843489,Tribolium_castaneum:0.033940664963892):0.037809272814364,Locusta_migratoria:0.069719292106493):0.074916334248924):0.052527996281412):0.067394470957998):0.061515370288016,Euprymna_scolopes:0.294035436022593):0.036112418489710,(Oikopleura_dioica:0.330675909034453,(Proterospongia:0.187386133030873,Monosiga_brevicollis:0.144905122902057):0.023344700701049):0.040249978561330):0.048044811662555,Diplosoma_listerianum:0.328671311144738):0.307635096389876,Rhizopus_oryzae:0.367257198762791,Blastocladiella_emersonii:0.192124943113784);
tree rpl2 =((((((((((Nematostella_vectensis:0.088537192758771,(Hydractinia_echinata:0.044132583356032,Hydra_magnipapillata:0.090200580548843):0.103395395508489):0.042596145073660,Ixodidae:0.096972570677377):0.010842577429079,(((Rhizopus_oryzae:0.135681883353973,Blastocladiella_emersonii:0.141685707068881):0.060035680036792,Monosiga_ovata:0.219611290906262):0.025391180773987,Monosiga_brevicollis:0.173133267156604):0.033449130262377):0.023020016550394,Lumbricidae:0.081529137649360):0.029834189397900,(Euprymna_scolopes:0.104528876052043,(Strongylocentrotidae:0.128983487797654,Branchiostoma:0.104312059112041):0.032740863755845):0.018077066856453):0.018628599679152,(((Pectinidae:0.044494723483061,Mytilus_galloprovincialis:0.062238662728912):0.022538687852729,Crassostrea:0.042788612414667):0.039662476847885,(((Oikopleura_dioica:0.329942746706557,(Diplosoma_listerianum:0.169697154375359,(Ciona_savignyi:0.042723940703735,Ciona_intestinalis:0.016616404931266):0.044243064579405):0.073329772959492):0.053211115450939,Myxinidae:0.070271153466715):0.028903778761185,((((Xenopus:0.007771372123175,Ambystoma:0.019440061007937):0.003752078732493,(Gallus_gallus:0.011632055838089,Eutheria:0.007523178759873):0.003781125196486):0.012729607744961,(Tetraodon_nigroviridis:0.019944648641115,Danio_rerio:0.000004935186781):0.006949196361353):0.026817322314097,Petromyzon_marinus:0.042368078209722):0.024626817621905):0.067816330851114):0.010438624658374):0.011389822645161,Gastropoda:0.091028318929349):0.064847306212442,(Locusta_migratoria:0.000001000000000,(Tribolium_castaneum:0.051093108502547,Apis_mellifera:0.001962006634962):0.025536375803898):0.029587379340478):0.121220173858721,Penaeidae:0.039882065301866):0.020895681754513,Brachyura:0.008541127983272,Astacidea:0.026913614305224);
tree rpl30 =(((((((Tribolium_castaneum:0.051783514810393,Bombyx_mori:0.105467866364601):0.011362620336037,((((Pectinidae:0.000001000000000,Mytilus_galloprovincialis:0.042299061333267):0.000003872870801,Euprymna_scolopes:0.085578309436548):0.020415781885366,Crassostrea:0.031331804941411):0.010581417716172,Lumbricidae:0.067032324193069):0.000001000000000):0.010714541190898,(Apis_mellifera:0.091093640981704,(Locusta_migratoria:0.012257997066802,(((Brachyura:0.010092962839571,Astacidea:0.000001000000000):0.055778893640782,Penaeidae:0.114935170738310):0.009191020976994,((Strongylocentrotidae:0.090108269285173,((((Ambystoma:0.016082663533906,(Tetraodon_nigroviridis:0.010233360402953,Danio_rerio:0.000001000000000):0.020839094396280):0.000028286554557,(Xenopus:0.000001000000000,(Gallus_gallus:0.000001000000000,Eutheria:0.000001000000000):0.000001000000000):0.000001000000000):0.016208927558979,(Petromyzon_marinus:0.000001000000000,Myxinidae:0.031707440889444):0.052567723452139):0.043880535711689,(Ciona_savignyi:0.000001000000000,(Diplosoma_listerianum:0.126090138012641,Ciona_intestinalis:0.010723923108002):0.010188641425310):0.102619386786548):0.025069771679828):0.011628750576306,Branchiostoma:0.065399962462026):0.015168729874400):0.025282682912202):0.013806104428943):0.015619636956393):0.039309950262902,(Nematostella_vectensis:0.029489867369186,(Hydractinia_echinata:0.021887853450716,Hydra_magnipapillata:0.058174254121420):0.034314348934709):0.018815942593258):0.045583952716350,Oikopleura_dioica:0.289790330406929):0.038771845406263,(Rhizopus_oryzae:0.138639942320129,Blastocladiella_emersonii:0.231551222364022):0.080602855304020):0.195691969661748,Monosiga_ovata:0.106964801863299,Monosiga_brevicollis:0.106638248194348);
tree rpl31 =((((((((((Branchiostoma:0.143967540843108,(Hydractinia_echinata:0.010601757738584,Hydra_magnipapillata:0.132143550784334):0.238430308496521):0.026155713769616,((Acropora_millepora:0.203190874713905,((((Pectinidae:0.045841117046402,Mytilus_galloprovincialis:0.119412142124447):0.064742883576098,(Gastropoda:0.182786630302234,Crassostrea:0.000012765474900):0.028967781428400):0.061776829938550,Euprymna_scolopes:0.371993930936911):0.092326220906963,(Nematostella_vectensis:0.090247365449770,Strongylocentrotidae:0.153735287409749):0.016185040213520):0.025598842262469):0.014537762230835,(((((Apis_mellifera:0.011800815866514,(Bombyx_mori:0.079198194951869,Tribolium_castaneum:0.073288269337930):0.012188811625877):0.036819986725912,Locusta_migratoria:0.056808780700568):0.026607797140205,(Penaeidae:0.162327510146136,Astacidea:0.058708583814245):0.217666841190543):0.033924710087158,Ixodidae:0.130024371021499):0.045796135406300,Lumbricidae:0.130940376190559):0.000001000000000):0.058599188491510):0.030885149639044,((Myxinidae:0.148683114048054,Petromyzon_marinus:0.041942526397824):0.017889992491519,(((Xenopus:0.045931815831778,(Gallus_gallus:0.000001000000000,Eutheria:0.011388622145085):0.012683497962149):0.011273789203977,(Danio_rerio:0.033635366539181,Ambystoma:0.023929915991588):0.023666388806489):0.024035488476134,Tetraodon_nigroviridis:0.027068154142835):0.017522066936503):0.048181997859087):0.062742071955806,(Ciona_savignyi:0.033967394246283,Ciona_intestinalis:0.000001000000000):0.090722414633053):0.030147775284247,Diplosoma_listerianum:0.248006812575263):0.008736193731841,Oikopleura_dioica:0.412130905495454):0.067287803506497,Proterospongia:0.459905641963366):0.079369145962542,Monosiga_ovata:0.206723987653514):0.067504580667929,Monosiga_brevicollis:0.252252109698541):0.192999109911617,Rhizopus_oryzae:0.328149918108716,Blastocladiella_emersonii:0.463193597088825);
tree rpl32 =((((((Penaeidae:0.077051170174376,(Brachyura:0.040929264516356,Astacidea:0.022598119796087):0.036911323907991):0.082112737023936,(((Tribolium_castaneum:0.074243187274554,(Bombyx_mori:0.073911352492291,Apis_mellifera:0.014809728326931):0.019508950395012):0.024563905857290,Locusta_migratoria:0.075487275543837):0.031531458430354,Ixodidae:0.106239137924797):0.020135253506663):0.036824127462317,(((((Xenopus:0.025592193053905,(Ambystoma:0.043515936753199,(((Tetraodon_nigroviridis:0.026402206704633,Danio_rerio:0.029300445726773):0.041889124706636,Gallus_gallus:0.010350917004980):0.002453608828246,Eutheria:0.041511211537339):0.015157713942316):0.000001000000000):0.052420826976579,Petromyzon_marinus:0.038531998347980):0.023708804638044,Myxinidae:0.185824660074283):0.012630284688149,Strongylocentrotidae:0.221642721736108):0.066973482274328,(Branchiostoma:0.100137863832028,(((Lumbricidae:0.219719476434839,Haementeria_depressa:0.043985982483988):0.044550228558361,Gastropoda:0.111238383241283):0.031963670746858,(((((Rhizopus_oryzae:0.363688741558069,Blastocladiella_emersonii:0.198202069294155):0.084385752840843,((Monosiga_ovata:0.316677057920096,Monosiga_brevicollis:0.450558742007301):0.059863426268624,Diplosoma_listerianum:0.363108567971298):0.048842785116411):0.061604135280364,Acropora_millepora:0.178239680069070):0.039317179578251,(Nematostella_vectensis:0.030924145417748,(Hydractinia_echinata:0.077931300863547,Hydra_magnipapillata:0.134401849462382):0.091159029733184):0.031736853217933):0.034189383351954,((Pectinidae:0.126757313309776,Crassostrea:0.070716933824116):0.025829707677781,Mytilus_galloprovincialis:0.056319142227441):0.021066408280750):0.048290314488285):0.018106557133791):0.032120554329302):0.022623704066376):0.019731820664500,Euprymna_scolopes:0.120305473939387):0.121483016528010,Oikopleura_dioica:0.474177638687757):0.139420519891294,Ciona_savignyi:0.041711398099350,Ciona_intestinalis:0.009672028158266);
tree rpl33a =(((((((Lumbricidae:0.117821432820851,Haementeria_depressa:0.080976075298586):0.000005781094452,(((((((((((Xenopus:0.000001000000000,Gallus_gallus:0.026789288888899):0.012344221682384,Eutheria:0.000001000000000):0.011840958642443,(Tetraodon_nigroviridis:0.034971261447380,Danio_rerio:0.046001396472345):0.049634876167331):0.012911902976101,Ambystoma:0.000001000000000):0.087546276859567,Myxinidae:0.101960721514941):0.032751216554422,Petromyzon_marinus:0.060722527106515):0.075354639386061,((Mytilus_galloprovincialis:0.206049222204758,Diplosoma_listerianum:0.347631715890584):0.070831093677145,(Ciona_savignyi:0.107752542899160,Ciona_intestinalis:0.017962023747129):0.089873501868844):0.037143279164230):0.040606337457977,Branchiostoma:0.132289131674512):0.018331593015959,((((Tribolium_castaneum:0.034932794054440,Locusta_migratoria:0.108753848847001):0.092235428000961,Apis_mellifera:0.032280360202566):0.065268587486479,Bombyx_mori:0.131057582349453):0.038388169708604,Penaeidae:0.301631186323468):0.138681563900542):0.029286469757500,(Strongylocentrotidae:0.670047159197990,(((Pectinidae:0.046715171032025,Oikopleura_dioica:0.318646881529512):0.078524483400280,Crassostrea:0.095624242935943):0.034136051065771,Euprymna_scolopes:0.149691400263740):0.015051203516833):0.000001000000000):0.000001000000000,Gastropoda:0.052322443895840):0.031708841990160):0.126321588285525,(Ixodidae:0.288874424503101,Monosiga_brevicollis:0.635952195203719):0.000001000000000):0.126197091781439,(Hydractinia_echinata:0.130280897492904,Hydra_magnipapillata:0.071049934179593):0.126043137513194):0.039364157724531,(Nematostella_vectensis:0.204343147451435,Acropora_millepora:0.331624795113455):0.000001000000000):0.127073624881205,Monosiga_ovata:0.172589742758492):0.067489416387882,Rhizopus_oryzae:0.377815508289683,Blastocladiella_emersonii:0.322913454807083);
tree rpl34 =((((((((Monosiga_ovata:0.209816684380626,Monosiga_brevicollis:0.271245997104117):0.078478171867145,(Proterospongia:0.272729579006886,((Rhizopus_oryzae:0.226390291369777,Blastocladiella_emersonii:0.174870834587703):0.103950385702650,Strongylocentrotidae:0.476634968822022):0.110519019437840):0.058972333073037):0.059013833741038,Oikopleura_dioica:0.359108242468513):0.039268429255142,((((Tetraodon_nigroviridis:0.009578701403979,(Xenopus:0.000001000000000,((Gallus_gallus:0.009766752631232,Eutheria:0.009599006583597):0.009674452069175,Ambystoma:0.009614892095103):0.009572809054184):0.000001000000000):0.045408241008487,(Petromyzon_marinus:0.024794851743413,Myxinidae:0.004627366336657):0.031897135496092):0.225805050219236,(Hydractinia_echinata:0.065635166915718,Hydra_magnipapillata:0.093429701023088):0.138481194192521):0.062641652598323,(((((Mytilus_galloprovincialis:0.165015083827811,Crassostrea:0.045009962691466):0.016536296148946,Branchiostoma:0.137806495860197):0.021107770594002,Euprymna_scolopes:0.281503662525990):0.048458370892800,(Lumbricidae:0.140692116704888,Ixodidae:0.158023040229679):0.044732445472725):0.036388718452599,(Diplosoma_listerianum:0.313987360331035,(Ciona_savignyi:0.066840077842050,Ciona_intestinalis:0.001406907153627):0.116633536155607):0.106522030378358):0.034593238298238):0.046241959584925):0.075213363201326,Penaeidae:0.350324170734526):0.178724991350306,Bombyx_mori:0.063950861763664):0.030507959666162,Tribolium_castaneum:0.050521371543125):0.039419247148834,Locusta_migratoria:0.051609539428303,Apis_mellifera:0.056088391597948);
tree rpl35 =((((((((Ixodidae:0.310716457119398,(Gastropoda:0.198334887043058,Euprymna_scolopes:0.270294477306908):0.051473879269948):0.016154641911559,(Pectinidae:0.185063210758890,(Mytilus_galloprovincialis:0.055449249414729,Crassostrea:0.129878100575306):0.035843967947522):0.039632708313283):0.037798495350914,(Lumbricidae:0.135081127175882,Haementeria_depressa:0.199570037554903):0.064296346417193):0.054836753160925,(Branchiostoma:0.195635412897741,(((((Rhizopus_oryzae:0.239692221279774,Monosiga_brevicollis:0.588525591684150):0.078762392559090,Blastocladiella_emersonii:0.783459219623706):0.070426563903618,Monosiga_ovata:0.422667532651909):0.095315261451906,(Nematostella_vectensis:0.156353223596480,((Hydractinia_echinata:0.115054606545718,Hydra_magnipapillata:0.080723536405988):0.076194173038262,Acropora_millepora:0.130548641860561):0.040095027461842):0.025717748869859):0.091205091119677,((((Eutheria:0.027276305130606,(Gallus_gallus:0.025986033073586,((Xenopus:0.020664589837527,Tetraodon_nigroviridis:0.038968394799096):0.034137594034639,Ambystoma:0.034820921480050):0.022143647775518):0.010261020054425):0.000002386842318,Danio_rerio:0.074078471758922):0.037830071811690,(Oikopleura_dioica:0.384392334882991,(Diplosoma_listerianum:0.271363752400173,(Ciona_savignyi:0.015482128127257,Ciona_intestinalis:0.032935509299282):0.114292860471145):0.090794497018327):0.090886040060374):0.023398972450143,(Petromyzon_marinus:0.043270076290057,Myxinidae:0.137837930748222):0.037966947301813):0.043228355034434):0.021027358765394):0.024585629504683):0.000001000000000,Strongylocentrotidae:0.415593677638081):0.130186208488248,(Penaeidae:0.298758073450663,Astacidea:0.030832549479029):0.179851200219470):0.166818544587351,(Tribolium_castaneum:0.126975736306879,Apis_mellifera:0.160706599100867):0.036426614437495):0.015221349693897,Locusta_migratoria:0.072871110805344,Bombyx_mori:0.104188137806508);
tree rpl37a =(((((((((((((Tetraodon_nigroviridis:0.094187504293141,Xenopus:0.017134101975315):0.000001000000000,(Danio_rerio:0.051795988147735,(Gallus_gallus:0.018745264155445,Eutheria:0.034335811643674):0.000001169165001):0.000001000000000):0.036261924974261,Ambystoma:0.017484494992146):0.043024151521726,(Petromyzon_marinus:0.079969538312748,((Myxinidae:0.077805118870545,Lumbricidae:0.294810278824673):0.057474681248426,Mytilus_galloprovincialis:0.176625381392607):0.046627408576325):0.000001169000813):0.153562163665338,(((Bombyx_mori:0.051842649188718,(Tribolium_castaneum:0.007687972986752,Ixodidae:0.197431179968084):0.024984132493746):0.016960074798921,Locusta_migratoria:0.024595809830149):0.019766578115575,(Penaeidae:0.155821779386500,Branchiostoma:0.256862319901358):0.091386224145027):0.098833073177751):0.068734684465475,(Strongylocentrotidae:0.177696755371668,Monosiga_ovata:0.684044874681097):0.079126191759571):0.043376307290282,((Rhizopus_oryzae:0.137059940978222,Blastocladiella_emersonii:0.136192184002872):0.129501542925521,((Gastropoda:0.192397422339586,Crassostrea:0.174165136578001):0.022346905717205,Pectinidae:0.067721397538316):0.090481524427944):0.030343327586588):0.058235957105326,(Hydractinia_echinata:0.109934057261172,Hydra_magnipapillata:0.216067130409096):0.099243277456787):0.045350373301575,Nematostella_vectensis:0.299324842926562):0.057286831671195,Acropora_millepora:0.113587068580728):0.312289722205261,Ciona_intestinalis:0.024559659547154):0.000001000000000,Ciona_savignyi:0.057157230383449):0.243133335077963,Oikopleura_dioica:0.662914546544910,Diplosoma_listerianum:0.204347704782075);
tree rpl38 =((((Oikopleura_dioica:0.198987281869611,((Proterospongia:0.203772552910490,Monosiga_brevicollis:0.108284099377374):0.088186928961957,Nematostella_vectensis:0.000003798899402):0.045780926151576):0.049328025643680,(((Penaeidae:0.073675366263034,Astacidea:0.000001000000000):0.020296252513725,(Mytilus_galloprovincialis:0.000001000000000,Gastropoda:0.043036920902772):0.080694623062851):0.040410720843245,(Ixodidae:0.101141400477960,((((Tribolium_castaneum:0.064675611857142,(Locusta_migratoria:0.000001000000000,Bombyx_mori:0.080915920102754):0.021645093130282):0.056351001855294,(Hydractinia_echinata:0.019240982540204,Hydra_magnipapillata:0.039227604658662):0.108892048029758):0.017812785801790,Strongylocentrotidae:0.071187759645698):0.042460303070956,(Lumbricidae:0.246027660676274,(Diplosoma_listerianum:0.051201661571750,(Ciona_savignyi:0.000001000000000,Ciona_intestinalis:0.018007308045692):0.048307975186711):0.049660556811457):0.013636438771254):0.000001000000000):0.022065807616614):0.020651185718659):0.013339809500928,((Crassostrea:0.039268668782162,(Branchiostoma:0.000001000000000,Acropora_millepora:0.080839806680976):0.019546920486016):0.000001200962037,(((Gallus_gallus:0.000001000000000,(Eutheria:0.000001000000000,Danio_rerio:0.000001000000000):0.000001000000000):0.000001000000000,(Xenopus:0.019144228305710,Ambystoma:0.000001000000000):0.018937710150734):0.039448536924538,(Petromyzon_marinus:0.066283144457961,Myxinidae:0.018237212968852):0.112650900702491):0.037271269140653):0.023862572764019):0.262333563195088,Rhizopus_oryzae:0.091199330721657,Blastocladiella_emersonii:0.621267318016632);
tree rpl39 =(((((((Branchiostoma:0.000001370227986,(Diplosoma_listerianum:0.100334776220968,(Ciona_savignyi:0.052586350918194,Ciona_intestinalis:0.000001000000000):0.085707456272919):0.130991620596896):0.036030306627692,(Gastropoda:0.080147563026276,((Mytilus_galloprovincialis:0.000001000000000,Crassostrea:0.052893055609103):0.055120798533872,(Lumbricidae:0.024378755016798,Haementeria_depressa:0.000001000000000):0.078497365427054):0.043702702297838):0.014249313484810):0.047924561934942,(((Hydractinia_echinata:0.108674286260565,Hydra_magnipapillata:0.099921728550535):0.086513462973205,(Locusta_migratoria:0.000001000000000,Bombyx_mori:0.000001000000000):0.000001000000000):0.048529921371565,((Penaeidae:0.000001000000000,Astacidea:0.052545604951120):0.155317398115040,Ixodidae:0.000001375048371):0.091920449457995):0.051626155541916):0.036516019269820,(((((Xenopus:0.000001000000000,Gallus_gallus:0.000001000000000):0.000001000000000,Ambystoma:0.000001000000000):0.000001000000000,(Eutheria:0.000001000000000,Danio_rerio:0.025246001114286):0.024705069954562):0.025224045303247,Petromyzon_marinus:0.000001000000000):0.136365261783866,Myxinidae:0.000001000000000):0.099119629503184):0.050871972645810,Strongylocentrotidae:0.171482654513859):0.141608543650792,Nematostella_vectensis:0.636845459330367):0.161329108508349,Rhizopus_oryzae:1.043738598900940,Blastocladiella_emersonii:0.000005571063133);
tree rpl3 =((((((((Lumbricidae:0.085443111764242,Haementeria_depressa:0.054075576670689):0.058366971786716,((((Pectinidae:0.088602989631739,Mytilus_galloprovincialis:0.080871934604835):0.046942671104109,Crassostrea:0.105273159666013):0.039491840163894,(Gastropoda:0.175643981023322,Euprymna_scolopes:0.207577545807212):0.052107511584352):0.032139091932429,((((Tribolium_castaneum:0.020555571790994,Bombyx_mori:0.068738109291490):0.015207532953986,(Locusta_migratoria:0.038541640245691,Apis_mellifera:0.021467864735650):0.007315849203561):0.055533395426331,(Penaeidae:0.121026851036905,Brachyura:0.062041223925066):0.167195801640472):0.020317928720957,Ixodidae:0.137504800544805):0.025594383728850):0.015321715346530):0.037527415836410,((((Myxinidae:0.111940122690518,(Petromyzon_marinus:0.125904741677960,(((Eutheria:0.032279443460632,Gallus_gallus:0.013852137263061):0.012356580332098,(Xenopus:0.022109267045069,Ambystoma:0.025554867964732):0.018100629836305):0.021609404218493,(Tetraodon_nigroviridis:0.033803144533420,Danio_rerio:0.044623659573866):0.010930951570259):0.057230735493592):0.022844653954665):0.017279750394878,Oikopleura_dioica:0.360620277500238):0.021985431631628,Branchiostoma:0.193151838262504):0.023738982061659,(Ciona_savignyi:0.024433004901023,Ciona_intestinalis:0.016005826932185):0.121812467755275):0.023893532828170):0.021573095014066,Strongylocentrotidae:0.131933324890163):0.041376745790929,((Rhizopus_oryzae:0.122501351096531,Blastocladiella_emersonii:0.116326808849063):0.095830165302666,(Monosiga_ovata:0.211338730863226,Monosiga_brevicollis:0.327210870226726):0.112636225763846):0.097941693731289):0.042425794243091,Nematostella_vectensis:0.141449456241313):0.074551172358157,Hydra_magnipapillata:0.164615978899083):0.086403835973099,Hydractinia_echinata:0.001019612208646,Acropora_millepora:0.070611960677621);
tree rpl42 =((((((((Proterospongia:0.324203577961285,(Ciona_savignyi:0.022044359613796,Ciona_intestinalis:0.012931142786585):0.108776724891938):0.020357167956364,(((((((Rhizopus_oryzae:0.086183088213801,Blastocladiella_emersonii:0.093524730543477):0.070942672527579,Oikopleura_dioica:0.246703195270136):0.040552095379534,(Monosiga_ovata:0.120236845372928,Monosiga_brevicollis:0.090611213802839):0.081289149223210):0.014133232480367,(Nematostella_vectensis:0.060978691695824,(Hydractinia_echinata:0.024893646881509,Hydra_magnipapillata:0.000001000000000):0.024141677932095):0.015825646365356):0.026231044215890,Diplosoma_listerianum:0.190189197171677):0.013046894781409,(Lumbricidae:0.038799040781947,Haementeria_depressa:0.025863203284023):0.052678857928639):0.017378412620767,((Myxinidae:0.028978436864466,(Petromyzon_marinus:0.039259297234201,((((Xenopus:0.012804568044208,Gallus_gallus:0.025823655132744):0.000001000000000,Ambystoma:0.000001000000000):0.000001000000000,Danio_rerio:0.013500227295389):0.012653113492469,Eutheria:0.013147902445936):0.040054037928781):0.010889089265074):0.059350082318819,Branchiostoma:0.085401760772041):0.114628917461133):0.027671186395685):0.000003849562743,((Gastropoda:0.123236363105411,Crassostrea:0.069471612554308):0.012089982663394,Pectinidae:0.066549010475347):0.020710172232399):0.040315755768938,Strongylocentrotidae:0.112781594285738):0.047220461854830,Ixodidae:0.033148446146359):0.153249501167475,(Penaeidae:0.203165277307553,Bombyx_mori:0.113328473504392):0.054660470624205):0.027841049056347,Locusta_migratoria:0.045618472714532):0.021235258757271,Tribolium_castaneum:0.000001000000000,Apis_mellifera:0.027707151461040);
tree rpl43b =(((((((Ixodidae:0.109006600926943,((Hydractinia_echinata:0.048661067582729,Hydra_magnipapillata:0.033430748485572):0.077514137947943,((Rhizopus_oryzae:0.068426664219149,Blastocladiella_emersonii:0.080453188475256):0.049873968499705,(Monosiga_ovata:0.161368836329189,(Proterospongia:0.240665045660654,Monosiga_brevicollis:0.091891915299356):0.045373720727655):0.076258085513448):0.047817063527758):0.028112606317635):0.036073947643323,Strongylocentrotidae:0.110574117438226):0.011940853278309,(((Penaeidae:0.260991162113947,(Lumbricidae:0.108591446584391,Haementeria_depressa:0.038449182689767):0.081826968324257):0.024939503259729,Nematostella_vectensis:0.178000181474746):0.061629071133275,(((Eutheria:0.000001000000000,(Tetraodon_nigroviridis:0.023080749087020,(((Xenopus:0.000001000000000,Ambystoma:0.000001000000000):0.009944467867854,Gallus_gallus:0.000001000000000):0.000001000000000,Danio_rerio:0.019930215436204):0.009866468536601):0.000001000000000):0.019724468518457,Petromyzon_marinus:0.000003322376473):0.032942240310272,Myxinidae:0.059126110464324):0.120404799818810):0.009795405294828):0.012012213196898,((((Tribolium_castaneum:0.042072465272797,Bombyx_mori:0.041296837584039):0.021298114393976,Apis_mellifera:0.020126021098505):0.019592211522388,Locusta_migratoria:0.001109957451724):0.079064664511298,(Mytilus_galloprovincialis:0.103567568684736,(Gastropoda:0.153284475984094,Crassostrea:0.086782946383153):0.000001099250910):0.038951365233913):0.031496980051058):0.019598318694597,(Branchiostoma:0.075822993823058,Acropora_millepora:0.148979894136578):0.019738698277580):0.212709197172072,Oikopleura_dioica:0.358502206483042):0.169713634741623,Ciona_savignyi:0.000001000000000,Ciona_intestinalis:0.011041646403365);
tree rpl4B =(((((((((((((((Gallus_gallus:0.028374021564689,Ambystoma:0.022140198970386):0.017907657217012,Eutheria:0.029774310300503):0.005174786250485,Xenopus:0.024243249732220):0.013242345558828,Tetraodon_nigroviridis:0.021551714907106):0.017453573595335,Petromyzon_marinus:0.061304745158983):0.005174729793028,Danio_rerio:0.063944453795993):0.034562659616955,Myxinidae:0.155260649884294):0.048610814646123,(Strongylocentrotidae:0.220056314268050,((((Tribolium_castaneum:0.097925148744515,Bombyx_mori:0.164986053363809):0.044828451075515,(Locusta_migratoria:0.109108823919410,Apis_mellifera:0.080696455277417):0.017676588287220):0.082838909702947,(((Penaeidae:0.099180679139867,Astacidea:0.018929421616041):0.009789092441689,Brachyura:0.041605792961613):0.101025147396571,Ixodidae:0.157155386539437):0.020390504156961):0.061107643143603,(((Pectinidae:0.132507139236236,Euprymna_scolopes:0.257556522630247):0.014535461755999,(Mytilus_galloprovincialis:0.058477897104739,Crassostrea:0.058193664573415):0.027289686904197):0.028623195781713,((Lumbricidae:0.095964594758335,Haementeria_depressa:0.088445852104841):0.069047624998607,Gastropoda:0.096719517878989):0.042763797321769):0.024348054644148):0.042970007199141):0.020528581468159):0.015263837149988,Branchiostoma:0.150123365280101):0.053715007304155,(Ciona_savignyi:0.006914057690966,Ciona_intestinalis:0.037932058207080):0.151458154333104):0.119995710366438,Oikopleura_dioica:0.430370453022904):0.067312292925982,(Rhizopus_oryzae:0.194780351823032,Blastocladiella_emersonii:0.167865537517346):0.134837671414383):0.039647686021250,(Nematostella_vectensis:0.135266707010027,(Hydractinia_echinata:0.066768879409424,Hydra_magnipapillata:0.140242429260713):0.087893842765880):0.054312459229584):0.148003057318009,Proterospongia:0.205478122096013):0.079778660789409,Monosiga_ovata:0.171722814085998,Monosiga_brevicollis:0.175524217573281);
tree rpl5 =(((((((Strongylocentrotidae:0.190824716986825,(((Ixodidae:0.191754922763590,(((Bombyx_mori:0.121539574088177,Apis_mellifera:0.073680183947057):0.022270497237681,Tribolium_castaneum:0.067639977403945):0.036580704463911,Locusta_migratoria:0.149620299999580):0.077062572786130):0.038363068489318,(((Petromyzon_marinus:0.095021382703923,Myxinidae:0.176574892409949):0.039647902644766,(Tetraodon_nigroviridis:0.083286623508795,Danio_rerio:0.037528252490324):0.019754423214768):0.037235905232455,((Gallus_gallus:0.020641832379893,Eutheria:0.008654566835384):0.007512272373595,(Xenopus:0.046653437581760,Ambystoma:0.053484949819832):0.013642011092387):0.011950525201150):0.090860862993709):0.017523202381022,(Lumbricidae:0.157234436161847,Haementeria_depressa:0.125989416596256):0.061654113254180):0.014181031600508):0.012582117195507,((Nematostella_vectensis:0.210753395650897,(Hydractinia_echinata:0.160736982937365,Hydra_magnipapillata:0.084732308136392):0.059389327304555):0.017409969203932,Gastropoda:0.195195890534187):0.029071603536103):0.005461328913359,(((Pectinidae:0.111929855755734,Mytilus_galloprovincialis:0.172744605880710):0.034834684765455,Crassostrea:0.108767113398182):0.032915395883284,(Ciona_savignyi:0.040181234564974,Ciona_intestinalis:0.009825462771298):0.138115408231033):0.004005331621136):0.027089870932127,(Euprymna_scolopes:0.174933446246741,Branchiostoma:0.098317875919894):0.037531535212063):0.031121613961689,((((Rhizopus_oryzae:0.293005786618442,Blastocladiella_emersonii:0.231804565675800):0.222595618916626,Monosiga_brevicollis:0.397752416321549):0.069397365043603,Monosiga_ovata:0.349122678403498):0.098495154087279,Oikopleura_dioica:0.334401420124850):0.014322258557132):0.169706539905297,Penaeidae:0.067807325854657):0.087937535824309,Brachyura:0.070266785035470,Astacidea:0.034663965813310);
tree rpl6 =((((((((Monosiga_ovata:0.135983265509084,((Oikopleura_dioica:0.370079248543552,Monosiga_brevicollis:0.147968110982429):0.094390946545023,(Proterospongia:0.603301276374664,(Rhizopus_oryzae:0.210380888891270,Blastocladiella_emersonii:0.200221661889861):0.051174050824961):0.033540849070932):0.049841476747926):0.082217722047228,(Hydractinia_echinata:0.212478452115433,Hydra_magnipapillata:0.150804421841543):0.163162071400683):0.055653583494247,((Tetraodon_nigroviridis:0.055084264309555,((Eutheria:0.077657938907961,Gallus_gallus:0.054778633302094):0.022963671909578,((Xenopus:0.051936720561172,Ambystoma:0.092654825492954):0.022513682651499,Danio_rerio:0.062151928923041):0.000001000000000):0.000002562432858):0.025872148149151,(Myxinidae:0.296841880564214,Petromyzon_marinus:0.106013016302827):0.061025150666198):0.166472049759393):0.036059524735465,((Branchiostoma:0.076282952749774,Acropora_millepora:0.605442942562775):0.132356386179574,(((Lumbricidae:0.123189275031637,Gastropoda:0.083034763023690):0.061662529402088,(((Euprymna_scolopes:0.218354686725780,Haementeria_depressa:0.174671062234626):0.034707755818376,Crassostrea:0.035675080873811):0.013822118441243,(Pectinidae:0.073672908172751,Mytilus_galloprovincialis:0.114394137327993):0.060935830398168):0.032182049290888):0.130022722191777,(Strongylocentrotidae:0.247099936162818,(Ciona_intestinalis:0.077141490981192,(Ciona_savignyi:0.074854964676758,Nematostella_vectensis:0.000001000000000):0.036169039611287):0.109767490849398):0.072412834201922):0.001388033218164):0.070706210104390):0.158376910019516,Ixodidae:0.335000079850230):0.049828922103985,((Tribolium_castaneum:0.125277453615996,(Locusta_migratoria:0.137465490235026,Bombyx_mori:0.368402519942523):0.097267919242365):0.000001000000000,Apis_mellifera:0.253933109468132):0.120945408930245):0.189633710877857,Astacidea:0.000002562294729):0.071548248958838,Penaeidae:0.252524718920486,Brachyura:0.092418599472869);
tree rpl7-A =(((((((((((Hydractinia_echinata:0.117083210392992,Hydra_magnipapillata:0.115047440257901):0.087962478404041,Diplosoma_listerianum:0.499360757063571):0.040056215905444,(Monosiga_ovata:0.236979158362784,((Rhizopus_oryzae:0.398273465209953,Blastocladiella_emersonii:0.135268968972844):0.183775515110237,(Proterospongia:0.364230012811863,Monosiga_brevicollis:0.315283595336647):0.062189055616603):0.034003547150961):0.055443357783480):0.046547649378328,(Nematostella_vectensis:0.066853548483360,Acropora_millepora:0.195621786585686):0.164118848277987):0.025718326543641,Oikopleura_dioica:0.543797759598212):0.024304132099495,((((((Tetraodon_nigroviridis:0.085748775630371,Danio_rerio:0.045050566785866):0.013872084234522,((Gallus_gallus:0.059335547253172,Eutheria:0.069694351804432):0.042438941930465,(Xenopus:0.081581550997721,Ambystoma:0.088450193494768):0.018353786629724):0.021958085391077):0.047514191075042,Myxinidae:0.272325858795453):0.015431710070781,Petromyzon_marinus:0.085567749670908):0.084376830145272,Branchiostoma:0.187222687624051):0.058653106666917,(Strongylocentrotidae:0.288774471802309,(Ciona_savignyi:0.062142367280813,Ciona_intestinalis:0.032057195771291):0.124574448331808):0.052542713607607):0.027281220236457):0.046248061014667,((Lumbricidae:0.452099399011312,Haementeria_depressa:0.154719471051299):0.138042319927674,((((Pectinidae:0.169518876952601,Mytilus_galloprovincialis:0.131267666315723):0.033592514940699,Crassostrea:0.134118940078867):0.041567068029189,Euprymna_scolopes:0.314245829021855):0.045558723685874,Gastropoda:0.255024137480733):0.021177403409291):0.039146960447166):0.040429537339784,Ixodidae:0.268202099163565):0.038530981318378,((Tribolium_castaneum:0.137875488324802,(Locusta_migratoria:0.066501280280636,Apis_mellifera:0.060227006366509):0.020298512680598):0.020207558742773,Bombyx_mori:0.100169426129534):0.081757249331424):0.246494783740915,Penaeidae:0.402885283299621):0.038645248580342,Brachyura:0.134421810621378,Astacidea:0.080376112903487);
tree rpl9 =((((((((Oikopleura_dioica:0.337948278045743,Branchiostoma:0.155744250699547):0.087366173416600,(Ciona_savignyi:0.025271867637270,Ciona_intestinalis:0.005473420934183):0.202259451960606):0.051890124537674,((((((Xenopus:0.037830276707726,(Eutheria:0.012179294195203,(Gallus_gallus:0.022436180323917,Ambystoma:0.031937981673785):0.003410977663069):0.013562596477466):0.031177230014363,(Tetraodon_nigroviridis:0.070792123471495,Danio_rerio:0.014098569173182):0.014948148869640):0.026140683474611,Petromyzon_marinus:0.071213730006570):0.013796922043254,Myxinidae:0.120858930106056):0.090858934658865,Ixodidae:0.140223821047042):0.040694127221412,((Lumbricidae:0.110769017198734,Haementeria_depressa:0.065888325538630):0.082375341426791,(((((Tribolium_castaneum:0.032278553596432,Bombyx_mori:0.066068111567641):0.013309939827028,Apis_mellifera:0.006892671332102):0.035273458972236,Locusta_migratoria:0.031204921892587):0.126188233008014,(Penaeidae:0.177136023562192,Astacidea:0.127423206757995):0.083701284397547):0.090382973695617,((((Pectinidae:0.182570612333348,Mytilus_galloprovincialis:0.078151630349880):0.071970560191432,Crassostrea:0.152399412727942):0.048139122980687,Gastropoda:0.176252988342025):0.027774212516088,Euprymna_scolopes:0.171708261630664):0.017729689425762):0.034177653724769):0.040076740358081):0.032213648539759):0.019130039613445,Strongylocentrotidae:0.178627708044577):0.042626616240731,(Rhizopus_oryzae:0.418334020106423,Blastocladiella_emersonii:0.115065560532989):0.260658232605364):0.060479884223198,((Nematostella_vectensis:0.080575588382525,Acropora_millepora:0.145122048354944):0.071740436877031,(Hydractinia_echinata:0.111816846198752,Hydra_magnipapillata:0.116854617614833):0.195581884663725):0.030163109524221):0.144622923411193,Monosiga_ovata:0.304866505616636):0.179280150080941,Proterospongia:0.256183565509931,Monosiga_brevicollis:0.310601058955319);
tree rpo-A =((((((((((Eutheria:0.053960733194164,Gallus_gallus:0.067180154654871):0.020659756076153,Xenopus:0.056133783269716):0.025128736057420,(Tetraodon_nigroviridis:0.058896881801328,Danio_rerio:0.035738647595754):0.032126307252337):0.116706792860795,(Ciona_savignyi:0.029394976462002,Ciona_intestinalis:0.039922436643754):0.210976297317146):0.024506323024950,Branchiostoma:0.140878732885603):0.026506318620227,((Strongylocentrotidae:0.102544351498443,Locusta_migratoria:0.057480661972745):0.081679956220436,(Tribolium_castaneum:0.179469379944105,Bombyx_mori:0.173074341183748):0.168602217385985):0.050926201175620):0.062417819828005,Oikopleura_dioica:0.889388602793793):0.087543294174601,(Rhizopus_oryzae:0.150212936063633,Blastocladiella_emersonii:0.138237454995835):0.151746305159369):0.136692332553513,Ixodidae:0.056999917027616):0.090509223079586,Nematostella_vectensis:0.127252843044256,Hydra_magnipapillata:0.000001000000000);
tree rpo-B =((((((Strongylocentrotidae:0.160518304697446,((Nematostella_vectensis:0.081544407409460,Hydra_magnipapillata:0.158290801836784):0.015875470239455,Branchiostoma:0.073933459872733):0.012500903306794):0.018564616907602,(((Myxinidae:0.059726107860593,Danio_rerio:0.029745099471508):0.009728738118694,((Xenopus:0.017978389174110,Eutheria:0.013336308113807):0.018408439084648,Tetraodon_nigroviridis:0.036244067483718):0.008873464289158):0.060603589705081,((Ciona_intestinalis:0.004172155234706,Ciona_savignyi:0.020264144804413):0.102662604259753,Oikopleura_dioica:0.303232075235686):0.056677058556237):0.025711582973409):0.015845210234186,(((Bombyx_mori:0.053734355614942,Apis_mellifera:0.020279102433093):0.010288034293316,Tribolium_castaneum:0.016955109224520):0.108700038434449,Crassostrea:0.107991428191936):0.018588419533099):0.032395592609710,Euprymna_scolopes:0.074949067119457):0.149270126491422,Monosiga_brevicollis:0.535397530442732):0.279161306523855,Rhizopus_oryzae:0.246574106478711,Blastocladiella_emersonii:0.308922258117545);
tree rpp0 =((((((((((((Tribolium_castaneum:0.033254881723821,Bombyx_mori:0.084864552261826):0.022640352644526,Apis_mellifera:0.035186511427320):0.033317478089481,Locusta_migratoria:0.063804288677274):0.106757206451334,(Penaeidae:0.065179459215874,Brachyura:0.064881226551505):0.165877548499377):0.043775759228706,((((Pectinidae:0.091388079456415,Crassostrea:0.140891621544538):0.017840650783283,Mytilus_galloprovincialis:0.136384051616627):0.065202539482888,Gastropoda:0.205856999115788):0.083799449515952,Euprymna_scolopes:0.287840853915485):0.026402775624203):0.023879003580828,((((Strongylocentrotidae:0.206444342960330,Branchiostoma:0.136799336458694):0.065849717228622,Nematostella_vectensis:0.180046857777783):0.043865468649928,Ixodidae:0.141655839293472):0.025092225213407,(Lumbricidae:0.105959661740468,Haementeria_depressa:0.082210718916585):0.188621884387083):0.026827610525632):0.043508220244639,((((((Xenopus:0.014017989580976,Ambystoma:0.034924755314589):0.016011956202323,Petromyzon_marinus:0.096903450582781):0.013614498030301,(Gallus_gallus:0.021967440495994,Eutheria:0.012732306235078):0.013478670519697):0.003621655406796,Myxinidae:0.135679414783783):0.022485400740586,(Tetraodon_nigroviridis:0.058917824515444,Danio_rerio:0.028064784751837):0.023864306548996):0.092449518145650,(Ciona_savignyi:0.064862053640978,(Diplosoma_listerianum:0.263500050785333,Ciona_intestinalis:0.055154256453878):0.018395226838188):0.112236987001336):0.024466945505275):0.025971879746760,Oikopleura_dioica:0.518012470586595):0.058618308635399,(Hydractinia_echinata:0.121310506037714,Hydra_magnipapillata:0.186790327299841):0.196712026605721):0.035819568362206,Monosiga_ovata:0.301238048186407):0.064699288116630,(Rhizopus_oryzae:0.236642515114268,Blastocladiella_emersonii:0.345981029977915):0.263923510335011):0.260077181259720,Proterospongia:0.244551795720873,Monosiga_brevicollis:0.309895729891132);
tree rps10 =((((((((((Lumbricidae:0.066124166882506,Haementeria_depressa:0.119022957979329):0.042704872648628,(Nematostella_vectensis:0.076523046867763,Acropora_millepora:0.149848364488271):0.093721768050073):0.021404118142997,(((Pectinidae:0.000001000000000,(Mytilus_galloprovincialis:0.050165660813500,Crassostrea:0.035757394213251):0.035905532111845):0.047415848973750,Gastropoda:0.122931070877951):0.056726753894069,Ixodidae:0.027699687951498):0.031112045332970):0.009501445958711,(((Tribolium_castaneum:0.087553565530012,Apis_mellifera:0.023722562641153):0.026648602145022,Locusta_migratoria:0.050265002501154):0.033386700203110,Bombyx_mori:0.031134716177517):0.069731794338532):0.025107063349805,((((((Gallus_gallus:0.000001000000000,Eutheria:0.000001000000000):0.011011559772204,Ambystoma:0.011062689757876):0.000001000000000,Xenopus:0.011018378672564):0.011716441984173,(Tetraodon_nigroviridis:0.019687034164395,Danio_rerio:0.015216382934626):0.022291662128880):0.009832768788065,(Petromyzon_marinus:0.012018974193887,Myxinidae:0.045806699044704):0.024621865288330):0.047434516356456,Branchiostoma:0.060735787903545):0.042415429351250):0.000001000000000,Euprymna_scolopes:0.122342845938840):0.010827069736427,(Strongylocentrotidae:0.084450389801542,((Penaeidae:0.082956531037684,Astacidea:0.000003202297142):0.129483797964666,(Ciona_savignyi:0.053402367666796,(Diplosoma_listerianum:0.249570984950425,Ciona_intestinalis:0.056161802041961):0.020178221519229):0.156262272401699):0.059535186932694):0.022873749611643):0.067940500885116,(Monosiga_ovata:0.288733579415005,(Hydractinia_echinata:0.123412636209838,Hydra_magnipapillata:0.044031281837938):0.072077493889685):0.068151561802752):0.063113867073020,(Oikopleura_dioica:0.284801628345992,Monosiga_brevicollis:0.171086876777899):0.066058295136201):0.151057948939650,Rhizopus_oryzae:0.295032610074307,Blastocladiella_emersonii:0.454972411191264);
tree rps11 =((((((((((Pectinidae:0.109010824384012,Mytilus_galloprovincialis:0.225260269603370):0.031531080815127,((Lumbricidae:0.154047738104446,Gastropoda:0.113966787475797):0.023659025489563,Branchiostoma:0.140273839181907):0.005557531658120):0.011734085383627,(Ciona_savignyi:0.048989634301015,Ciona_intestinalis:0.107814525189704):0.143798454041559):0.007248133055355,Strongylocentrotidae:0.179763099444083):0.000001252470935,(Diplosoma_listerianum:0.277701027727842,(((((Xenopus:0.014588016833011,(Tetraodon_nigroviridis:0.027523503118707,Danio_rerio:0.014604634914897):0.017843138866542):0.000004291829166,((Gallus_gallus:0.000001000000000,Eutheria:0.000001000000000):0.025461167756987,Ambystoma:0.009016901780257):0.010547871509517):0.019557092978726,Petromyzon_marinus:0.034739248934053):0.017977595959137,Myxinidae:0.048164249986292):0.026618101504608,Ixodidae:0.113209874902047):0.016986254586966):0.008475941187296):0.042595524687122,(((Penaeidae:0.193337419775930,Astacidea:0.000004292221391):0.089596652903937,Crassostrea:0.068976219227336):0.039467821307722,((Tribolium_castaneum:0.055050517589994,(Locusta_migratoria:0.043861258884633,Apis_mellifera:0.037829815291718):0.012455784791115):0.022751294139129,Bombyx_mori:0.037442577606041):0.055406142071891):0.038944454620650):0.000001000000000,Oikopleura_dioica:0.306427358349982):0.114349252115534,(Nematostella_vectensis:0.100896665621729,(Monosiga_ovata:0.059248753108004,Monosiga_brevicollis:0.314190855435880):0.125808422135891):0.019848044014578):0.024156694462788,(Hydractinia_echinata:0.103368531499123,Hydra_magnipapillata:0.114196715090856):0.056598330435436):0.126797241116821,Rhizopus_oryzae:0.390694112951478,Blastocladiella_emersonii:0.215157478047204);
tree rps13a =(((((((((Branchiostoma:0.043712689829026,(Gastropoda:0.138042875458908,(Lumbricidae:0.084608479530566,Haementeria_depressa:0.032984864378991):0.009591302700806):0.015442264776613):0.018533321105422,(Diplosoma_listerianum:0.094882088986338,(Ciona_savignyi:0.053011607292453,Ciona_intestinalis:0.011139536775446):0.042470661097533):0.046529036721547):0.007074976149923,(((Tribolium_castaneum:0.080413998020002,Bombyx_mori:0.022127109395675):0.011629114019585,Apis_mellifera:0.101254912448562):0.000001000000000,Locusta_migratoria:0.109976666064367):0.029989587016636):0.006487836420810,(((Penaeidae:0.074209494261815,Astacidea:0.045844382529849):0.086081092249222,Ixodidae:0.087397687135060):0.018002366492759,((Pectinidae:0.076176372723857,(Mytilus_galloprovincialis:0.000001000000000,Crassostrea:0.048744140363291):0.018945374537938):0.031524576045563,Euprymna_scolopes:0.035623330090038):0.021526326682571):0.011449522929035):0.014700894469289,((((Xenopus:0.000001000000000,Ambystoma:0.007353788400516):0.007370588166540,Eutheria:0.000001000000000):0.000001000000000,((Tetraodon_nigroviridis:0.000001000000000,Danio_rerio:0.014624381569816):0.007433989569489,Petromyzon_marinus:0.015056486687376):0.007350852403828):0.011368654863356,Myxinidae:0.046736018803517):0.011851672485965):0.000001000000000,((Oikopleura_dioica:0.467914629088967,Acropora_millepora:0.046236789271661):0.001017841127384,((Strongylocentrotidae:0.070332911950789,Nematostella_vectensis:0.057131790222517):0.016347551743213,(Hydractinia_echinata:0.014491577852186,Hydra_magnipapillata:0.072860045707663):0.045487904432989):0.014250570571850):0.028113514849808):0.091189535210347,(Rhizopus_oryzae:0.115696003525710,Blastocladiella_emersonii:0.165616154545203):0.153204489895831):0.083519464076448,Monosiga_ovata:0.161618918292718):0.175573162051245,Proterospongia:0.230900725757349,Monosiga_brevicollis:0.110415384494570);
tree rps14 =(((((((((((((((Monosiga_ovata:0.076682693644215,Proterospongia:0.099564258463356):0.015513294218959,(Rhizopus_oryzae:0.087121841950800,Blastocladiella_emersonii:0.032369713693125):0.037522696651537):0.018230616381681,Monosiga_brevicollis:0.093219536285616):0.020069681436311,((Petromyzon_marinus:0.006913110511792,((Gallus_gallus:0.000001000000000,Eutheria:0.000001000000000):0.000001000000000,Danio_rerio:0.008625319080525):0.017641807738029):0.001872855413960,Myxinidae:0.035108233631088):0.000001000000000):0.010980353837733,((Oikopleura_dioica:0.155321847036825,Hydra_magnipapillata:0.000001000000000):0.010505400201133,Hydractinia_echinata:0.072717395876510):0.025690661297287):0.006217445195721,(((Ciona_savignyi:0.000001000000000,Ciona_intestinalis:0.008388744931936):0.034412480101302,(Nematostella_vectensis:0.019277952431770,Branchiostoma:0.014520359330857):0.028134137665833):0.000001000000000,Acropora_millepora:0.062625181573991):0.008292907056976):0.017643620262861,(Lumbricidae:0.018874915254022,Haementeria_depressa:0.017492694789100):0.000001454963475):0.044432356882402,(Ixodidae:0.095345154670833,Gastropoda:0.000001455635653):0.033069646746250):0.000001000000000,(Pectinidae:0.000001000000000,Mytilus_galloprovincialis:0.008475465044710):0.008565373564308):0.000001000000000,Crassostrea:0.017005402790758):0.013927445680360,Euprymna_scolopes:0.027248917940156):0.020300830475794,Strongylocentrotidae:0.028832211928335):0.000001000000000,((Tribolium_castaneum:0.013833970410168,(Bombyx_mori:0.055667797476921,Apis_mellifera:0.000001000000000):0.020438916525066):0.017582422313521,Locusta_migratoria:0.000001455691929):0.017487319422292):0.118370228727262,Penaeidae:0.022972767844976):0.048242043815130,Brachyura:0.019861315158371,Astacidea:0.000001000000000);
tree rps15 =(((((((((((((((Oikopleura_dioica:0.622739523864524,Monosiga_ovata:0.075216706815238):0.071243666691612,(Proterospongia:0.255818169335207,Blastocladiella_emersonii:0.147144361422415):0.067378079468697):0.059578513020233,(Gastropoda:0.119746507710047,Acropora_millepora:0.126131953568331):0.031856986826903):0.026896859465546,Nematostella_vectensis:0.065859315737774):0.021884402763489,Monosiga_brevicollis:0.343274109648131):0.000001000000000,(Hydractinia_echinata:0.042280347519673,Hydra_magnipapillata:0.232442272062426):0.089705207092590):0.025610337916941,Rhizopus_oryzae:0.180879704252817):0.018986639559029,(Tribolium_castaneum:0.049994563912424,(Locusta_migratoria:0.073964665712875,Bombyx_mori:0.038043438781949):0.027510855190167):0.046273915141470):0.010612638355402,(Branchiostoma:0.105937996717915,Ixodidae:0.058782407230582):0.009125836625045):0.019781658828612,((Pectinidae:0.091940849366191,(Mytilus_galloprovincialis:0.049604606127234,Crassostrea:0.014752783619186):0.025909577473320):0.017071268979001,Euprymna_scolopes:0.058647163771714):0.011861866346782):0.038690234114753,Strongylocentrotidae:0.134432638518637):0.024966568401515,(Lumbricidae:0.056753604744837,Haementeria_depressa:0.098499769176589):0.072262534698005):0.024322003171091,(((((Xenopus:0.030113347864050,Ambystoma:0.009607060638621):0.020174036974878,(Eutheria:0.000001000000000,Danio_rerio:0.009728841131737):0.000001000000000):0.034033195233630,Myxinidae:0.053343592992691):0.029702440506330,Petromyzon_marinus:0.058770810835373):0.064713019922694,(Penaeidae:0.015757897951427,Astacidea:0.014559900301950):0.068905090839387):0.010812929854612):0.093118311811541,Diplosoma_listerianum:0.173384062492971):0.047346155809509,Ciona_savignyi:0.043834882607971,Ciona_intestinalis:0.045427825898125);
tree rps16 =((((((((((Penaeidae:0.048817195320770,Astacidea:0.046652733767352):0.113153515272376,Myxinidae:0.035473154567296):0.026533765875489,Petromyzon_marinus:0.035460056715794):0.007930516893329,(((Xenopus:0.008471984535921,Danio_rerio:0.017298132120222):0.000001000000000,Tetraodon_nigroviridis:0.035128505766475):0.008167935405232,(Gallus_gallus:0.000001000000000,(Eutheria:0.000001000000000,Ambystoma:0.008459111325221):0.008466684931324):0.009058804547320):0.017390139310446):0.014248693237999,(Ixodidae:0.071799932518201,(Strongylocentrotidae:0.126138441738177,Branchiostoma:0.119029958293612):0.032469267219452):0.010458365962357):0.027631247994451,(((((Pectinidae:0.050594618051892,Mytilus_galloprovincialis:0.073297777496802):0.022367301403062,Crassostrea:0.049483009963856):0.014578245440982,((Tribolium_castaneum:0.098923952055586,Apis_mellifera:0.017916986782884):0.037962258294922,Bombyx_mori:0.108077888513072):0.072304758479126):0.009221103562815,Euprymna_scolopes:0.134781105960042):0.010526888039950,(Gastropoda:0.049486456067243,Locusta_migratoria:0.000001000000000):0.024279546079550):0.008846119621593):0.000001000000000,((Hydra_magnipapillata:0.219686953953924,Lumbricidae:0.131594277260949):0.016727683792990,((Rhizopus_oryzae:0.138046777958009,Blastocladiella_emersonii:0.193948494799332):0.116875211780097,((Nematostella_vectensis:0.122709601949998,Acropora_millepora:0.000001000000000):0.118235593005087,((Proterospongia:0.187619803347494,Monosiga_brevicollis:0.079355476488452):0.069266261917028,Monosiga_ovata:0.259072766013608):0.075975219074103):0.013320814803232):0.039139881731354):0.009245375774765):0.047785617876567,Oikopleura_dioica:0.282623200105250):0.039732539224360,Diplosoma_listerianum:0.172310820090603):0.097196543721029,Ciona_savignyi:0.052488708842734,Ciona_intestinalis:0.000001000000000);
tree rps17 =((((((Hydractinia_echinata:0.009248101149389,Hydra_magnipapillata:0.022568135000409):0.045154646372058,(((((((Petromyzon_marinus:0.010279269730278,Danio_rerio:0.020799719385698):0.000001000000000,((Tetraodon_nigroviridis:0.031828969650606,Myxinidae:0.010359746865519):0.010260555063385,Penaeidae:0.041964214163001):0.000001000000000):0.010771616170764,(((Xenopus:0.000001000000000,Ambystoma:0.000001000000000):0.000001000000000,Eutheria:0.000001000000000):0.000001000000000,Gallus_gallus:0.000001000000000):0.000001000000000):0.022854823612758,Nematostella_vectensis:0.000001000000000):0.010768854220858,(Strongylocentrotidae:0.043863509031038,Gastropoda:0.034171600395522):0.008872273456681):0.010293011974886,((((Tribolium_castaneum:0.022073687747774,Bombyx_mori:0.064206982919898):0.010828045173136,Apis_mellifera:0.043419170645998):0.011676640478219,Locusta_migratoria:0.018881835536020):0.068325502031125,(Oikopleura_dioica:0.191041524996966,(Ciona_savignyi:0.010241478011452,Ciona_intestinalis:0.000001000000000):0.015966790855428):0.067928142748773):0.014485740586451):0.000001188756384,Ixodidae:0.095455343522760):0.000001000000000):0.010517133615151,((Pectinidae:0.041126972593203,(Mytilus_galloprovincialis:0.011614825771880,Crassostrea:0.009146375393558):0.013210642334639):0.055766101862256,Branchiostoma:0.010278464215114):0.010760246546437):0.008630695204979,((Lumbricidae:0.044295953711577,Haementeria_depressa:0.034909647609238):0.031712270117822,Acropora_millepora:0.030560563659346):0.023793759006052):0.032344408832221,(Monosiga_ovata:0.049365542355264,(Proterospongia:0.126215156402039,Monosiga_brevicollis:0.070184237089885):0.110559875445413):0.000001189765667):0.133873184264883,Rhizopus_oryzae:0.098738559641315,Blastocladiella_emersonii:0.149230209553849);
tree rps18 =(((((((((Monosiga_ovata:0.218811467253433,(Diplosoma_listerianum:0.049054847167305,(Ciona_savignyi:0.016671163892009,Ciona_intestinalis:0.031473636300802):0.114008497005794):0.069658762169412):0.019981915436211,(Nematostella_vectensis:0.017507398848316,Acropora_millepora:0.057741674225577):0.027000870540047):0.026860002534568,(((((Crassostrea:0.048996255410543,Mytilus_galloprovincialis:0.022951460938140):0.020411346306469,Pectinidae:0.029191964129910):0.016204687307694,Oikopleura_dioica:0.313563354713713):0.063336934333269,(Gastropoda:0.123339360090525,Euprymna_scolopes:0.075855795587129):0.038288688462010):0.016461741977756,((((Tribolium_castaneum:0.057840606203280,Bombyx_mori:0.012398248213943):0.005816793780755,(Locusta_migratoria:0.006636288588322,Apis_mellifera:0.034646830468982):0.022826398452933):0.063997156003034,Penaeidae:0.057565834688485):0.025572382981192,((Lumbricidae:0.066855700217505,Haementeria_depressa:0.022481538726401):0.088600844284950,Ixodidae:0.050941800184667):0.045554001416711):0.020000067178138):0.010988200151358):0.009300829070018,(((((Eutheria:0.013753017758783,Ambystoma:0.000001000000000):0.006779443135078,Xenopus:0.006936068162420):0.006885874536790,Danio_rerio:0.000001000000000):0.007142988136828,Tetraodon_nigroviridis:0.010086546440373):0.016622359795383,(Petromyzon_marinus:0.021107354009534,Myxinidae:0.043729373492852):0.026084471290279):0.064105448873576):0.032866726807397,Branchiostoma:0.027408076216990):0.017069791385889,Strongylocentrotidae:0.119545980752132):0.021836835596686,(Hydractinia_echinata:0.061119442807200,Hydra_magnipapillata:0.036818014739483):0.070058985040171):0.064885457237535,Rhizopus_oryzae:0.186227411139733):0.130875248132399,Proterospongia:0.475483085076672,Blastocladiella_emersonii:0.167171975523803);
tree rps19 =((((((((((Rhizopus_oryzae:0.322238871167522,Monosiga_brevicollis:0.335355685495674):0.069883002137695,Oikopleura_dioica:0.288708963600379):0.045298774951108,(Monosiga_ovata:0.244033546501223,Blastocladiella_emersonii:0.493910519798688):0.072273727753595):0.106038684959902,(Hydractinia_echinata:0.078526696167895,Hydra_magnipapillata:0.129918974529734):0.247631350429443):0.031658700566083,Diplosoma_listerianum:0.377967778329745):0.025295623750948,((((((((Xenopus:0.020763079359785,Ambystoma:0.052189361469425):0.009016987347337,Eutheria:0.007516159056667):0.043523721970627,(Tetraodon_nigroviridis:0.112954283680827,Danio_rerio:0.000001000000000):0.051876347530981):0.055495855158709,(Petromyzon_marinus:0.002723458765659,Myxinidae:0.120069780551519):0.052495778553782):0.086358680709363,Branchiostoma:0.141240307605877):0.032082806358000,Strongylocentrotidae:0.241786142283215):0.024964150270631,(Ciona_savignyi:0.008520950174448,Ciona_intestinalis:0.029194547280526):0.148377554027548):0.034612680260092,Acropora_millepora:0.375703578248413):0.051187776830207):0.082316548711191,((Tribolium_castaneum:0.105814192766501,(Locusta_migratoria:0.119467831078039,Apis_mellifera:0.026803243152869):0.036321789002539):0.042806800250433,Bombyx_mori:0.188033065033424):0.073984042812601):0.066097719283560,((Haementeria_depressa:0.207822188517960,Lumbricidae:0.083925199869078):0.107778759549642,((((Crassostrea:0.172856438247299,Mytilus_galloprovincialis:0.113064936836241):0.016609204228082,Pectinidae:0.128214006704942):0.042784875306542,Euprymna_scolopes:0.120550518165850):0.043781113203265,Gastropoda:0.174310766926738):0.025091504901191):0.081768150218333):0.116132880850185,Penaeidae:0.138522716751186):0.049268431811359,Nematostella_vectensis:0.273744366040403,Astacidea:0.007965824343242);
tree rps1 =((((((((Nematostella_vectensis:0.053698841189195,(Hydractinia_echinata:0.045455220993902,Hydra_magnipapillata:0.149973509664166):0.137823476552201):0.034152490349706,(Lumbricidae:0.048926210163029,Haementeria_depressa:0.062558044508089):0.051218902963697):0.037132288504388,((Rhizopus_oryzae:0.223193473907105,Blastocladiella_emersonii:0.237581773531880):0.169895243386442,((Proterospongia:0.340156273257425,Monosiga_brevicollis:0.255462206629446):0.066762917125894,Monosiga_ovata:0.173389137886501):0.100870193139847):0.079917410911149):0.025911477099178,(Branchiostoma:0.064318783978713,((((((Xenopus:0.000001000000000,(Tetraodon_nigroviridis:0.008828855668425,Danio_rerio:0.013334436981460):0.008863673605924):0.004394048059750,(Gallus_gallus:0.000001000000000,Eutheria:0.004369086273496):0.004369741279754):0.000001000000000,Ambystoma:0.008753923267059):0.037438047745937,(Petromyzon_marinus:0.052576284575041,Myxinidae:0.085408041686912):0.024199016038126):0.041793923140519,Strongylocentrotidae:0.145744939152367):0.004707401392827,(Oikopleura_dioica:0.325938434793500,(Diplosoma_listerianum:0.104030143949407,(Ciona_savignyi:0.009447055515316,Ciona_intestinalis:0.013798190640455):0.040328151895651):0.127611989292039):0.079959454380480):0.021699026442067):0.012435384991299):0.020339618770325,((((Crassostrea:0.060773487217985,Mytilus_galloprovincialis:0.050143426042830):0.015738085450205,Pectinidae:0.011930655151765):0.031252186816698,Gastropoda:0.102768730036144):0.012373189212519,Euprymna_scolopes:0.108987837278472):0.040002097297736):0.055596998324338,Ixodidae:0.147010061757184):0.053472643412821,(((Tribolium_castaneum:0.041962772507860,Bombyx_mori:0.092435430587574):0.007062084425578,Apis_mellifera:0.077065838948514):0.018559834488143,Locusta_migratoria:0.024751382875236):0.045227677896944):0.188949808598517,Penaeidae:0.052531883219740,Brachyura:0.042153036952776);
tree rps20 =((((((((((((((((((Gallus_gallus:0.000001000000000,Eutheria:0.000001000000000):0.000001000000000,Ambystoma:0.000001000000000):0.000001000000000,Xenopus:0.000001000000000):0.000001000000000,Danio_rerio:0.014843913251897):0.000001000000000,Strongylocentrotidae:0.051420951931062):0.014309994161538,Lumbricidae:0.016096161612106):0.015897952420015,(Petromyzon_marinus:0.015078513041060,Myxinidae:0.030048324874184):0.000001254086056):0.000001250907069,Branchiostoma:0.045222036971209):0.015229776784089,(Pectinidae:0.000001000000000,(Ciona_savignyi:0.015005335505593,Ciona_intestinalis:0.000001000000000):0.095177705544776):0.032868323269178):0.014220247953008,(Mytilus_galloprovincialis:0.000001000000000,Crassostrea:0.000001000000000):0.015514549811994):0.030169254086658,Gastropoda:0.018159016160850):0.029182544651613,(Nematostella_vectensis:0.057278364495372,(((Rhizopus_oryzae:0.193869319084815,Blastocladiella_emersonii:0.100053448609505):0.052835882723783,Monosiga_ovata:0.283515108392820):0.070039500257001,Acropora_millepora:0.030918513713108):0.017085324947062):0.048142138686931):0.000004309737638,((Tribolium_castaneum:0.060047306075686,Bombyx_mori:0.000004302878947):0.017892966148167,(Locusta_migratoria:0.053469532116085,Apis_mellifera:0.046330142566295):0.027826540973657):0.109416529074015):0.027569296458091,Euprymna_scolopes:0.026072889174195):0.023398334433849,Ixodidae:0.069296909673033):0.017078915156519,(Oikopleura_dioica:0.695036635943954,(Astacidea:0.000001000000000,(Penaeidae:0.029400578081624,Proterospongia:0.950216127426092):0.000004308945116):0.054698672554174):0.065350989870036):0.067014221948874,(Monosiga_brevicollis:0.289700927104065,Diplosoma_listerianum:0.312331193679567):0.056006139328434):0.130543341713987,Hydractinia_echinata:0.005013445333870,Hydra_magnipapillata:0.086816509821272);
tree rps22a =(((((((((Ixodidae:0.067639713259784,(Haementeria_depressa:0.059426142065585,(Lumbricidae:0.127618495775060,Nematostella_vectensis:0.155384388565859):0.000001000000000):0.073440779491824):0.000001230589224,(((((Tribolium_castaneum:0.017069845131318,Apis_mellifera:0.042258142236248):0.020153549682184,Bombyx_mori:0.025618191131422):0.011452049834319,Penaeidae:0.089220975161041):0.007652882643094,(((Pectinidae:0.050396235190865,Mytilus_galloprovincialis:0.058154965993403):0.034436083989330,Crassostrea:0.054488460109230):0.033579358038210,Gastropoda:0.099274160170266):0.041868227758258):0.008659017437174,Strongylocentrotidae:0.102290842861337):0.016972532574762):0.014049470803242,((((((Tetraodon_nigroviridis:0.008193448115207,Ambystoma:0.024488394514958):0.000001000000000,Gallus_gallus:0.000001000000000):0.000001000000000,(Eutheria:0.000001000000000,Danio_rerio:0.008196767773863):0.008091284147209):0.008416775049246,Myxinidae:0.082469189670304):0.007868011871752,Petromyzon_marinus:0.000001000000000):0.028328008635686,((Ciona_savignyi:0.023771128524430,Ciona_intestinalis:0.032087790319779):0.067371300183167,Branchiostoma:0.108542604128885):0.030660685716062):0.012952567135866):0.031132660948193,Oikopleura_dioica:0.134157927889979):0.013731835342952,Diplosoma_listerianum:0.111737266298607):0.055820585930896,Monosiga_brevicollis:0.159042128240386):0.040408549832965,Proterospongia:0.114829339314326):0.049079163794069,((Monosiga_ovata:0.288899097864979,(Hydractinia_echinata:0.072229227784570,Hydra_magnipapillata:0.080209396284038):0.055089818886011):0.030620885222266,Acropora_millepora:0.089105285931668):0.012798043707791):0.073873697416925,Rhizopus_oryzae:0.130103628002889,Blastocladiella_emersonii:0.147692893505438);
tree rps23 =(((((((Acropora_millepora:0.016872594926515,Hydractinia_echinata:0.046487032201081):0.014760773550012,Hydra_magnipapillata:0.039081879705952):0.013238002987666,((Strongylocentrotidae:0.045647391537293,(((((Penaeidae:0.030314118848658,Astacidea:0.014013421627947):0.032526704668019,Apis_mellifera:0.019170075411963):0.007554706433364,((Bombyx_mori:0.052508939656175,Tribolium_castaneum:0.027706263670713):0.008698475148766,Locusta_migratoria:0.008740938101719):0.010417323647433):0.037425311411866,(Lumbricidae:0.008965164633085,Haementeria_depressa:0.018471000694654):0.031594997046117):0.022402206186894,((((Pectinidae:0.000001000000000,Crassostrea:0.018691265229756):0.023044770901675,Mytilus_galloprovincialis:0.053185158947280):0.069439598786092,Gastropoda:0.068100404664234):0.011155313939118,Euprymna_scolopes:0.055023366663695):0.019999065022636):0.021796085736865):0.000003274638556,((((Xenopus:0.000001000000000,Ambystoma:0.008801729072113):0.008964916957172,Danio_rerio:0.000001000000000):0.000001000000000,(Gallus_gallus:0.000001000000000,Eutheria:0.008629574345351):0.017458839705036):0.008383682863136,(Petromyzon_marinus:0.026590283790494,Myxinidae:0.019566164273552):0.026030540891049):0.029129589798199):0.010047435634410):0.016039424703946,(Diplosoma_listerianum:0.030109684081312,(Ciona_savignyi:0.008546919573823,Ciona_intestinalis:0.000001000000000):0.027104019773603):0.092670656800611):0.012132907213332,(Nematostella_vectensis:0.045879156261561,Branchiostoma:0.092073396832012):0.002373398186536):0.042013006902712,((Proterospongia:0.057739998324138,Monosiga_brevicollis:0.119596784126564):0.084043692190921,Monosiga_ovata:0.338953228554575):0.044654248315640):0.144581650907274,Rhizopus_oryzae:0.073261424473568,Blastocladiella_emersonii:0.047396108984637);
tree rps25 =((((((((Nematostella_vectensis:0.047597168155752,Acropora_millepora:0.041976413094599):0.033207874006976,(((((((Xenopus:0.000001000000000,Ambystoma:0.000001000000000):0.014356562664007,Eutheria:0.000001000000000):0.015072217684534,Danio_rerio:0.014014704840926):0.013172144473479,Petromyzon_marinus:0.101261091116789):0.008269955800581,(Tetraodon_nigroviridis:0.016288013653868,Myxinidae:0.029206810949451):0.009968553622023):0.063174208174814,(Ciona_savignyi:0.038221371999938,Ciona_intestinalis:0.055560214258020):0.148273852580120):0.042779802886070,(((Locusta_migratoria:0.083105982322263,Ixodidae:0.041582529195383):0.044815395189222,(Tribolium_castaneum:0.033101059981328,(Bombyx_mori:0.110434604642737,Apis_mellifera:0.073060347833176):0.073831606100921):0.039875820062152):0.021945618971515,(Penaeidae:0.024582647040911,Brachyura:0.114122574966388):0.054085821239237):0.055241614187797):0.000003383885386):0.049478452013652,(Branchiostoma:0.045340969780059,((Lumbricidae:0.073143759356510,((Strongylocentrotidae:0.194243737385955,Hydra_magnipapillata:0.308260985334719):0.050769878755432,Hydractinia_echinata:0.109007946993307):0.068975560669153):0.032304982443272,Haementeria_depressa:0.163641783338896):0.032959526163569):0.016640378360242):0.014090908445749,(((Pectinidae:0.142718221492479,Crassostrea:0.070278281898775):0.070869034231712,Mytilus_galloprovincialis:0.238563687761945):0.056814509647742,Diplosoma_listerianum:0.175082424498318):0.111515756397474):0.041750265837482,Monosiga_ovata:0.430046416837420):0.000001000000000,Monosiga_brevicollis:1.277306655022442):0.108167541930551,Oikopleura_dioica:0.606327738237341):0.230841762495835,Rhizopus_oryzae:0.455993202735505,Blastocladiella_emersonii:0.197507287392417);
tree rps26 =(((((((((((((Gallus_gallus:0.000001000000000,Eutheria:0.000001000000000):0.000001000000000,(Tetraodon_nigroviridis:0.000001000000000,Ambystoma:0.000001000000000):0.000001000000000):0.000001000000000,Danio_rerio:0.000001000000000):0.000001000000000,Xenopus:0.012009253946096):0.024163873004770,Petromyzon_marinus:0.000001000000000):0.017116150455510,Myxinidae:0.037694599927683):0.025883249727356,Lumbricidae:0.056363776401142):0.000004265092307,(((Rhizopus_oryzae:0.278624134656230,Blastocladiella_emersonii:0.233182173300498):0.170220698778811,((Proterospongia:0.125647430449983,Monosiga_brevicollis:0.034199540261591):0.161496136967092,Monosiga_ovata:0.239753223485790):0.121078451862068):0.106270793668312,(((Nematostella_vectensis:0.099965055114264,(Hydractinia_echinata:0.026022260049226,Hydra_magnipapillata:0.049194630604877):0.094510099420494):0.000001249912725,((Tribolium_castaneum:0.038513734885212,(Locusta_migratoria:0.032975156298408,Apis_mellifera:0.053045844286368):0.036646868391420):0.018853494916115,Bombyx_mori:0.099524754148514):0.051340721231414):0.035610799554744,(Penaeidae:0.000001000000000,Brachyura:0.000001000000000):0.125893570840248):0.028225546426392):0.019763034133000):0.015033675851800,(Strongylocentrotidae:0.053976513914943,((Pectinidae:0.000001000000000,Mytilus_galloprovincialis:0.023723256066359):0.017300479866191,Crassostrea:0.049936440516008):0.059730950770500):0.014483062040643):0.000001000000000,Branchiostoma:0.041471758456796):0.376721812397695,Oikopleura_dioica:0.079340296192657):0.135256389948688,Diplosoma_listerianum:0.000001000000000):0.091094864040998,Ciona_savignyi:0.026426207855118,Ciona_intestinalis:0.000001000000000);
tree rps27 =((((((((((((Eutheria:0.013798527727833,((Diplosoma_listerianum:0.090875278171664,(Ciona_savignyi:0.000001000000000,Ciona_intestinalis:0.013459744348267):0.000001000000000):0.028660398410048,Branchiostoma:0.000001000000000):0.013747522300034):0.000001000000000,((Xenopus:0.000001000000000,Danio_rerio:0.013784809175714):0.013858332405454,Tetraodon_nigroviridis:0.013746937292194):0.000001000000000):0.000001000000000,Ambystoma:0.057294671675234):0.013859097824537,((((Strongylocentrotidae:0.044605166705648,Myxinidae:0.028277660951319):0.028078966307864,Gallus_gallus:0.023151152627504):0.000003661970801,(Nematostella_vectensis:0.073491124816972,(Hydractinia_echinata:0.000001000000000,Hydra_magnipapillata:0.073029881664366):0.038704108264543):0.107271021952150):0.018706879206715,Petromyzon_marinus:0.014060391604812):0.000001000000000):0.015136221532062,Pectinidae:0.042421234769833):0.000001000000000,(((Lumbricidae:0.090528555724254,Haementeria_depressa:0.030296896979093):0.013451678069599,Crassostrea:0.028772551955022):0.000001000000000,Mytilus_galloprovincialis:0.014211352451451):0.013789651094351):0.014292610333141,(((Tribolium_castaneum:0.212312479413910,Apis_mellifera:0.118305281393744):0.118771534472917,(Locusta_migratoria:0.013290570942204,Bombyx_mori:0.078741236182115):0.011363971692648):0.047635792191112,(Penaeidae:0.013630199831390,Astacidea:0.028360226685463):0.105487649541783):0.047661667693421):0.030215129827745,Ixodidae:0.090559097809459):0.035432870832404,Oikopleura_dioica:0.454478633585591):0.071838471463337,Rhizopus_oryzae:0.112747857213716):0.015207891605204,Blastocladiella_emersonii:0.270822625005624):0.086180149563488,Proterospongia:0.174302474614331,Monosiga_ovata:0.103054888100619);
tree rps28a =((((((((((Oikopleura_dioica:0.040288145698637,((Mytilus_galloprovincialis:0.000001000000000,((Lumbricidae:0.000001000000000,Haementeria_depressa:0.018985184799289):0.038166670508637,(Hydractinia_echinata:0.000001000000000,Hydra_magnipapillata:0.043070641708331):0.020718522181284):0.000001000000000):0.018921683069094,Acropora_millepora:0.019484980431360):0.000001000000000):0.000001000000000,Strongylocentrotidae:0.000001000000000):0.000001000000000,Crassostrea:0.020543670232728):0.000001000000000,(Diplosoma_listerianum:0.017513492250339,(Ciona_savignyi:0.000001000000000,Ciona_intestinalis:0.000001000000000):0.046348293031045):0.033311508138425):0.018937048973969,((((Branchiostoma:0.000001314725427,Euprymna_scolopes:0.038489949687385):0.019812203137104,((Xenopus:0.000001000000000,((((Tetraodon_nigroviridis:0.018332082927639,Eutheria:0.120166812974607):0.000001000000000,Ambystoma:0.000001000000000):0.000001000000000,Danio_rerio:0.000001000000000):0.000001000000000,Petromyzon_marinus:0.000001000000000):0.000001000000000):0.000001000000000,Myxinidae:0.018601119041319):0.036554840602364):0.000001000000000,((Rhizopus_oryzae:0.039206805355123,Blastocladiella_emersonii:0.080108070849621):0.038094387838277,Nematostella_vectensis:0.065441518732966):0.021034428971567):0.019246195185416,(Proterospongia:0.000001000000000,Monosiga_brevicollis:0.148395498613336):0.130356909175228):0.000001000000000):0.018893646584145,Penaeidae:0.000001000000000):0.000001000000000,Ixodidae:0.021422973563777):0.107290522214173,Apis_mellifera:0.020317047269845):0.018776486625220,Tribolium_castaneum:0.000001000000000):0.063320987703837,Locusta_migratoria:0.018775614255343,Bombyx_mori:0.000001000000000);
tree rps29 =(((((Proterospongia:0.164877674020744,Monosiga_brevicollis:0.247392315107897):0.026559338374667,Strongylocentrotidae:0.093053009328473):0.014709837389889,(((((((Xenopus:0.000001000000000,Gallus_gallus:0.000001000000000):0.000001000000000,Eutheria:0.000001000000000):0.000003337714751,(Danio_rerio:0.000001000000000,Ambystoma:0.079714208853408):0.037447018122169):0.065243614031924,Myxinidae:0.142665534332084):0.000001150932816,Petromyzon_marinus:0.000001000000000):0.070054692957814,Nematostella_vectensis:0.074542531855184):0.039142674141391,((((Hydractinia_echinata:0.000003362762661,Hydra_magnipapillata:0.126802700577362):0.162752650121532,(Rhizopus_oryzae:0.066616617417443,Blastocladiella_emersonii:0.143478425806064):0.235943102886145):0.057406396993305,Bombyx_mori:0.062091523800893):0.024876025272033,(((Apis_mellifera:0.000001000000000,Locusta_migratoria:0.081576412483204):0.022789735187990,Tribolium_castaneum:0.000001000000000):0.042816103552281,((((Pectinidae:0.069954785301138,Crassostrea:0.150257457623347):0.053956433598345,Gastropoda:0.162405525527204):0.090464658157308,Branchiostoma:0.018890213564721):0.103479480055752,(Lumbricidae:0.000001000000000,((Penaeidae:0.105779211925167,Astacidea:0.031599151728838):0.195537596270924,Haementeria_depressa:0.000001000000000):0.021293695899705):0.063448562228997):0.060360490065010):0.020819902005110):0.042687834949962):0.025795852461369):0.096519913828683,Diplosoma_listerianum:0.180208560213647):0.073614144125457,Ciona_savignyi:0.000001000000000,Ciona_intestinalis:0.000001000000000);
tree rps2 =(((((Oikopleura_dioica:0.291021712004272,(Diplosoma_listerianum:0.086781816227469,(Ciona_savignyi:0.000001000000000,Ciona_intestinalis:0.012881297452361):0.050490360084986):0.046574370176477):0.083030241810984,Nematostella_vectensis:0.040212730872848):0.010584597038231,(((Penaeidae:0.038278832427839,(Brachyura:0.013271203252499,Astacidea:0.013134243586390):0.016345111402633):0.036988592650762,(((Apis_mellifera:0.112246926369870,(Bombyx_mori:0.116215828390790,Tribolium_castaneum:0.013846803714968):0.015037961037617):0.013881867640024,Locusta_migratoria:0.027143005595003):0.039876141121212,Branchiostoma:0.097835820395183):0.017905513924009):0.018005031232638,((Ixodidae:0.113485115846990,Gastropoda:0.063754530666085):0.000001000000000,(((Euprymna_scolopes:0.161800237541526,((Haementeria_depressa:0.029660208125806,Lumbricidae:0.062715441841646):0.042316282397767,(Acropora_millepora:0.099272848470801,(Strongylocentrotidae:0.039305060858640,(Hydractinia_echinata:0.108574753535402,Hydra_magnipapillata:0.047015538952983):0.143284055324427):0.024032604788402):0.033606242635143):0.009559788391867):0.015892999405435,((((((Tetraodon_nigroviridis:0.013054680452152,Danio_rerio:0.006284429176131):0.006492600121273,Ambystoma:0.006367096849053):0.000001000000000,Xenopus:0.000001000000000):0.000001000000000,(Gallus_gallus:0.000001000000000,Eutheria:0.000001000000000):0.006376144199209):0.009198135417657,Petromyzon_marinus:0.040719879828663):0.012297613094300,Myxinidae:0.081913704308354):0.017622935059729):0.024865417556120,((Pectinidae:0.012323904360851,Mytilus_galloprovincialis:0.027916137459524):0.011850733632628,Crassostrea:0.059482610623766):0.027262429823203):0.014405583733179):0.018089798065302):0.018030367659935):0.035406640346627,((Proterospongia:0.388769104385164,Monosiga_ovata:0.144949756692124):0.044406709104739,Monosiga_brevicollis:0.249356975282378):0.080426515781630):0.212604738274609,Rhizopus_oryzae:0.283433917921763,Blastocladiella_emersonii:0.090007032045314);
tree rps3 =(((((((((((Pectinidae:0.015407331878518,Mytilus_galloprovincialis:0.011579760994091):0.007185667462463,Crassostrea:0.012170258812760):0.010760216533051,Euprymna_scolopes:0.073571754566439):0.006356962346986,(((Penaeidae:0.026140784274523,(Brachyura:0.000001000000000,Astacidea:0.005743668281609):0.009172112385697):0.156554078465273,Gastropoda:0.000001203040721):0.043545822202955,Ixodidae:0.060120219631555):0.013035326554879):0.012509455611549,((Lumbricidae:0.021509382593084,Haementeria_depressa:0.066091626835176):0.052759455101069,((Tribolium_castaneum:0.081712043940405,(Locusta_migratoria:0.033391703752796,Apis_mellifera:0.098853184371799):0.025243011028941):0.004832228583884,Bombyx_mori:0.081980588560025):0.056192114817628):0.005939014174309):0.000001000000000,(((Nematostella_vectensis:0.065105487509724,(Hydractinia_echinata:0.019809708414667,Hydra_magnipapillata:0.022785824337642):0.089753739871917):0.025261900849878,(((((Xenopus:0.000001000000000,Gallus_gallus:0.000001000000000):0.000001000000000,(Tetraodon_nigroviridis:0.011627580556141,Danio_rerio:0.000001000000000):0.005798922029240):0.005776140012318,Ambystoma:0.005840901825616):0.005810271953352,Eutheria:0.000001000000000):0.014550331559939,Branchiostoma:0.049237999996970):0.015380137789461):0.000001000000000,(Petromyzon_marinus:0.029932197129096,Myxinidae:0.061012336642909):0.017643595472815):0.017227164444177):0.030118337573617,Strongylocentrotidae:0.082163150516294):0.037449351617701,((Diplosoma_listerianum:0.050087941046005,(Ciona_savignyi:0.011177004511947,Ciona_intestinalis:0.007612277141897):0.030841768355986):0.060734226835678,Oikopleura_dioica:0.300305757967548):0.006636803159514):0.071360091011653,Monosiga_ovata:0.163991466967078):0.014861909881431,(Proterospongia:0.205619827884712,Monosiga_brevicollis:0.200082504715551):0.072066969106148):0.091072029061117,Rhizopus_oryzae:0.105359861391406,Blastocladiella_emersonii:0.303453393533911);
tree rps4 =(((((((Strongylocentrotidae:0.213486553146006,(((Rhizopus_oryzae:0.237096787426953,Blastocladiella_emersonii:0.204138048273860):0.080295317026343,(Monosiga_ovata:0.363928544260177,Monosiga_brevicollis:0.305833293280547):0.157722667199535):0.048715303177023,(Nematostella_vectensis:0.150384410672950,(Hydractinia_echinata:0.136518043996011,Hydra_magnipapillata:0.087233494333225):0.114747122730837):0.085974794323794):0.043309377539572):0.022739468685661,(((((((Xenopus:0.009156998982842,Gallus_gallus:0.000001000000000):0.000001000000000,Ambystoma:0.037510643639312):0.004747430501729,Eutheria:0.018259057687903):0.007026075994934,(Tetraodon_nigroviridis:0.023457442628152,Danio_rerio:0.045760031062455):0.040126158629672):0.048425736501490,Petromyzon_marinus:0.029003669802273):0.032159265068275,Myxinidae:0.133765525790454):0.062956027894705,Branchiostoma:0.184550815592688):0.033866549800061):0.015653432570978,(Oikopleura_dioica:0.320024977586090,(Diplosoma_listerianum:0.296092785562273,(Ciona_savignyi:0.036782029583877,Ciona_intestinalis:0.000968328219804):0.086816961238254):0.050919008157326):0.051933056194361):0.037996008326559,(((((Crassostrea:0.094883440155438,Mytilus_galloprovincialis:0.074426354494684):0.033979151107471,Pectinidae:0.067658753638758):0.033120260865988,Gastropoda:0.216615499780287):0.074209839074647,Euprymna_scolopes:0.201079640421882):0.037715225215913,(Lumbricidae:0.128266539479864,Haementeria_depressa:0.100370754611732):0.067627612295082):0.033246179668727):0.068325508558717,Ixodidae:0.156546764154008):0.045109687976249,(((Tribolium_castaneum:0.044658732796598,Apis_mellifera:0.071280109675089):0.004781421490556,Locusta_migratoria:0.019463793574393):0.042524325778919,Bombyx_mori:0.093716829420413):0.047150618767727):0.213844971558575,Penaeidae:0.122714378159943,Brachyura:0.042586112891218);
tree rps5 =(((((Oikopleura_dioica:0.173172267610580,((Lumbricidae:0.034008408268547,Haementeria_depressa:0.023019651120580):0.034639965842877,(Branchiostoma:0.051329887405068,(Euprymna_scolopes:0.047691037445700,((Pectinidae:0.000001000000000,Gastropoda:0.039437959459802):0.000001000000000,(Mytilus_galloprovincialis:0.028869362917726,Crassostrea:0.022723463090755):0.005107885444434):0.019125235229049):0.000004803527673):0.007815167286921):0.015252735290997):0.007024075432432,(Eutheria:0.005197401878603,(((Xenopus:0.016428261814529,Ambystoma:0.010657037377954):0.005416440549328,((((Diplosoma_listerianum:0.040757861214673,(Ciona_savignyi:0.017122230850269,Ciona_intestinalis:0.004789064597346):0.016181412955739):0.076730864346581,Ixodidae:0.062191117276046):0.010445115417047,(Strongylocentrotidae:0.043659821894549,(Nematostella_vectensis:0.000001000000000,Acropora_millepora:0.115077568528624):0.040823259296260):0.023566483316770):0.008180871458011,(Petromyzon_marinus:0.005346076081081,Myxinidae:0.011072087714453):0.000001000000000):0.016119682223123):0.000001000000000,Danio_rerio:0.016351367663691):0.005642275478556):0.018426695314978):0.005119804172543,(((Tribolium_castaneum:0.017722140488108,Apis_mellifera:0.011928637328544):0.005420725435159,(Locusta_migratoria:0.000001000000000,Bombyx_mori:0.028906412518875):0.015290579028594):0.017597777145185,(Penaeidae:0.015735237314162,Brachyura:0.022925050444987):0.044849370680097):0.006040692677679):0.024236977171389,((Hydractinia_echinata:0.109412693637349,Hydra_magnipapillata:0.042247288245905):0.057946468574518,((Rhizopus_oryzae:0.145081161660310,Blastocladiella_emersonii:0.111612974594720):0.088804473003076,Monosiga_ovata:0.164301946610200):0.027011589273545):0.009206683278773):0.134105979465074,Proterospongia:0.119037514846505,Monosiga_brevicollis:0.056686356520124);
tree rps6 =(((((((((Lumbricidae:0.104863429682090,Haementeria_depressa:0.083439466963417):0.055722301977611,Pectinidae:0.122054564479163):0.022661609998510,(Gastropoda:0.020827122236649,Euprymna_scolopes:0.437536883013006):0.083293091821378):0.018301316284104,((Myxinidae:0.097234588713867,Petromyzon_marinus:0.023477961350581):0.007819483584041,((((Xenopus:0.011684484142227,Ambystoma:0.018265720482625):0.015322487842818,(Gallus_gallus:0.006005079765169,Eutheria:0.011549724866619):0.007797305849243):0.006226449179366,Danio_rerio:0.034183770368243):0.019565721245553,Tetraodon_nigroviridis:0.023194589048358):0.022726378811098):0.060155187884436):0.037450654502925,((Mytilus_galloprovincialis:0.057385360797207,Crassostrea:0.063174832832714):0.043577127591158,((((Apis_mellifera:0.092813602537764,Locusta_migratoria:0.050224362729899):0.015671753194843,(Tribolium_castaneum:0.042003671735168,Bombyx_mori:0.111148992472409):0.041336678211180):0.042453679553440,(Penaeidae:0.157304708715291,(Brachyura:0.034126690137573,Astacidea:0.018772732941556):0.037575360776047):0.089501799830152):0.025941146018584,Ixodidae:0.118030470064628):0.048334615641423):0.012043466794305):0.039100438152504,((Strongylocentrotidae:0.118824317078308,Branchiostoma:0.143154912943796):0.036154131675738,(Nematostella_vectensis:0.139860821590878,(Hydractinia_echinata:0.091152793548243,Hydra_magnipapillata:0.149632984258358):0.063498254248509):0.052336087133386):0.015423729181911):0.032747623732360,(Oikopleura_dioica:0.517961868059613,((Ciona_savignyi:0.045344546439937,Ciona_intestinalis:0.061754753517995):0.092934334063850,((Rhizopus_oryzae:0.120261739720175,Blastocladiella_emersonii:0.349333359691133):0.093268004014525,Diplosoma_listerianum:0.214622419405194):0.071525538983781):0.040488061032980):0.040954054840896):0.137233774492070,Monosiga_ovata:0.218814584232602):0.162893718403614,Proterospongia:0.291117643643532,Monosiga_brevicollis:0.192312715588492);
tree rps8 =((((((((((((Penaeidae:0.133415011603113,(Brachyura:0.034836124824154,Astacidea:0.031245794231563):0.015068662560372):0.061943703104663,((Locusta_migratoria:0.060156544759145,Tribolium_castaneum:0.103588191912520):0.013865792068925,(Apis_mellifera:0.044271664298926,Bombyx_mori:0.144708961230446):0.018395286292070):0.025431617030413):0.011877283569916,Ixodidae:0.100437350190565):0.059927161677076,(((Pectinidae:0.120145872608645,(Mytilus_galloprovincialis:0.162776367228263,Crassostrea:0.041852985215458):0.034639361453643):0.067622401655384,(Lumbricidae:0.089226756730384,Haementeria_depressa:0.114919958403285):0.085196549284504):0.044289120513185,(Oikopleura_dioica:0.485876227868060,Euprymna_scolopes:0.190659330206176):0.069905375547763):0.042707347058669):0.040975740568155,((((((Gallus_gallus:0.020342522357277,Eutheria:0.013218994206755):0.024121567102429,Ambystoma:0.010959983199661):0.010910577726321,Xenopus:0.007733500431484):0.010487562342030,Danio_rerio:0.081133134512974):0.070258847132499,Petromyzon_marinus:0.119048193847276):0.036809275471890,Myxinidae:0.133541161083048):0.081715689899535):0.021174369641747,(Nematostella_vectensis:0.240144544524961,Acropora_millepora:0.169486987825260):0.000003949636742):0.033118997903422,(Diplosoma_listerianum:0.244727495255130,(Ciona_savignyi:0.048513429376757,Ciona_intestinalis:0.011963735880633):0.048338798986995):0.097180228047021):0.046962225111881,(Strongylocentrotidae:0.172360926231550,Branchiostoma:0.122204202792259):0.015463649955752):0.098207337744665,(Hydractinia_echinata:0.130455640324515,Hydra_magnipapillata:0.194370613924726):0.169565870887482):0.054479463427854,(Rhizopus_oryzae:0.208811686439504,Blastocladiella_emersonii:0.349206623382346):0.095211563919270):0.047318482090714,Monosiga_ovata:0.227773482428430):0.127495265733172,Proterospongia:0.119105851253988,Monosiga_brevicollis:0.265970825045893);
tree sap40 =((((((((((Euprymna_scolopes:0.113842018300922,(Mytilus_galloprovincialis:0.062576366162840,Crassostrea:0.041092574661877):0.025494225378890):0.008174362885782,Pectinidae:0.053088654705071):0.008452320192741,Lumbricidae:0.166788377969669):0.027878671137172,Branchiostoma:0.144953423787271):0.022804421524315,(((((Xenopus:0.000001000000000,Ambystoma:0.024100712460530):0.005936062741882,(Gallus_gallus:0.000001000000000,Eutheria:0.005870589426622):0.011879852739565):0.012582832423363,Danio_rerio:0.029809222342705):0.041455527859438,(Petromyzon_marinus:0.054453182176546,Myxinidae:0.082138000023359):0.035334165234905):0.045933332610518,(Nematostella_vectensis:0.137929813950707,Gastropoda:0.096257715429934):0.045802957693290):0.019971919698880):0.014101006440270,(((Penaeidae:0.062325349208718,Brachyura:0.034999286718388):0.150941542947439,(((((Tribolium_castaneum:0.050612549316141,(Locusta_migratoria:0.051933213208092,Apis_mellifera:0.153565859919320):0.044625840015583):0.026686387415299,Bombyx_mori:0.133323487577084):0.067399458185207,Ixodidae:0.241854241433502):0.000976526070643,(Diplosoma_listerianum:0.173651633052870,(Ciona_savignyi:0.044832962750945,Ciona_intestinalis:0.011760160165296):0.065067600441285):0.148030612941807):0.019669697073514,Strongylocentrotidae:0.226095510549893):0.019697224237645):0.024358179552685,Oikopleura_dioica:0.391255657790598):0.003883865846422):0.042724199419583,(Hydractinia_echinata:0.119558478201819,Hydra_magnipapillata:0.197157548053642):0.104236018254955):0.121574044035625,Monosiga_ovata:0.270916293232812):0.063608745636463,(Proterospongia:0.384716218843210,Monosiga_brevicollis:0.307269595475828):0.066318938020209):0.214007018381086,Rhizopus_oryzae:0.345076944157140,Blastocladiella_emersonii:0.245221497609067);
tree sra =(((((((((Danio_rerio:0.108294873409660,Tetraodon_nigroviridis:0.017487002956180):0.013249358149551,((Gallus_gallus:0.022769242853770,Eutheria:0.030814683997950):0.019826171717774,Xenopus:0.020754607171523):0.008489076791000):0.047875501176316,(Ciona_savignyi:0.005236144853169,Ciona_intestinalis:0.031827338252952):0.062537140701804):0.024373085839077,(Oikopleura_dioica:0.198785454897213,Branchiostoma:0.059114145810909):0.027871311609610):0.015405889141743,Strongylocentrotidae:0.082892615051818):0.017830943965962,((Acropora_millepora:0.102879991372734,(Nematostella_vectensis:0.019525533190875,Ambystoma:0.026421014608895):0.005181238436100):0.039591151499580,Hydra_magnipapillata:0.189190792464905):0.032640297857817):0.011432208502338,(((Tribolium_castaneum:0.020391218385586,Bombyx_mori:0.054799257733609):0.014664596971222,Apis_mellifera:0.032541999124378):0.004013009318901,Ixodidae:0.091543263500809):0.016702362368524):0.155420536534580,Rhizopus_oryzae:0.203307597388846):0.074807490516805,Brachyura:0.000677933740827,Blastocladiella_emersonii:0.122990237951864);
tree srp54 =(((((((Ambystoma:0.014040616380877,Gallus_gallus:0.008346298684782):0.002619663592102,Eutheria:0.000001000000000):0.005225181926660,Xenopus:0.034851822738349):0.013475034066113,(Tetraodon_nigroviridis:0.024929379749980,Danio_rerio:0.003098792177459):0.006164558879914):0.031602349319508,(Nematostella_vectensis:0.067272096900821,(((Hydra_magnipapillata:0.122597280653773,(Ciona_savignyi:0.017416741886905,Ciona_intestinalis:0.018646677090916):0.119799767815307):0.010923057461201,(((((Tribolium_castaneum:0.015515844625132,Bombyx_mori:0.097044318776447):0.028888635513018,Apis_mellifera:0.062794318634699):0.055710406366370,(Rhizopus_oryzae:0.657769604935955,Oikopleura_dioica:0.273771376564397):0.043304393228867):0.032971680332564,Ixodidae:0.057090056158499):0.022159598234121,Branchiostoma:0.042339049219249):0.015707034409117):0.013746512477956,Strongylocentrotidae:0.085241598196898):0.010995314755947):0.010983960178048):0.036261194824549,Euprymna_scolopes:0.083207811821532):0.403193148138644,Monosiga_ovata:0.214381795877878,Blastocladiella_emersonii:0.210487641110942);
tree srs =(((((((Oikopleura_dioica:0.609239887613604,(Ciona_savignyi:0.052511188925285,Ciona_intestinalis:0.022436266874725):0.127261693466596):0.030977982332840,((Petromyzon_marinus:0.066316460441076,Euprymna_scolopes:0.147879716394671):0.062556935846131,(((Eutheria:0.038267707313436,Gallus_gallus:0.062207855304807):0.023066998541743,(Ambystoma:0.065529794732536,Xenopus:0.084409515960569):0.017719588606895):0.048046647528082,(Tetraodon_nigroviridis:0.070557896987455,Danio_rerio:0.033515922330083):0.044858334781175):0.054941141200043):0.035349691504838):0.062972323938972,Branchiostoma:0.173449364319419):0.023933841411636,(((Tribolium_castaneum:0.050165962590207,Apis_mellifera:0.147261892571554):0.047754374772462,((Penaeidae:0.099347641524531,Brachyura:0.086901327448303):0.171598412162431,Bombyx_mori:0.109103019602730):0.020878978131489):0.034699217682822,Ixodidae:0.174798124415339):0.044462235768739):0.018584367300884,((Nematostella_vectensis:0.198451036609695,Hydra_magnipapillata:0.221121084831715):0.011503490166208,Strongylocentrotidae:0.180778002782165):0.017486388028074):0.061251478845479,Lumbricidae:0.188887039723569):0.750205723487509,Rhizopus_oryzae:0.237243083730660,Blastocladiella_emersonii:0.225411333755322);
tree suca =((((((((((Ixodidae:0.092931835926003,Euprymna_scolopes:0.188600378328731):0.083921330368538,(((Xenopus:0.036701910395940,Ambystoma:0.134512480359821):0.027333353079451,Eutheria:0.068672746184852):0.011047888244942,(((Tetraodon_nigroviridis:0.061166685596496,Danio_rerio:0.030062508935239):0.038579546875464,Myxinidae:0.122483328482773):0.008621055825039,Gallus_gallus:0.037520085616374):0.012597030992451):0.091702035925067):0.026038713482671,Bombyx_mori:0.316301054598385):0.013188236909480,Crassostrea:0.106186904516300):0.019564238239761,((Oikopleura_dioica:0.377693105668786,Branchiostoma:0.124380291546011):0.042124592241470,((Monosiga_ovata:0.194369783112312,Monosiga_brevicollis:0.106804697664914):0.052740671457626,Hydra_magnipapillata:0.208858574690068):0.017967494978710):0.031386589082747):0.008783715429540,(Rhizopus_oryzae:0.325151245316244,((Tribolium_castaneum:0.058967832288724,Locusta_migratoria:0.060097596946781):0.065247002866796,Brachyura:0.155403745840992):0.002718387680426):0.019981827077226):0.032502927102981,Strongylocentrotidae:0.261152153458657):0.039911099699113,((Penaeidae:0.014723522201731,Blastocladiella_emersonii:0.190211960817646):0.061306414504268,Apis_mellifera:0.127996153215597):0.031965305377090):0.114215709034509,Diplosoma_listerianum:0.119331623039052):0.035398812833999,Ciona_savignyi:0.010873196675210,Ciona_intestinalis:0.025410380432395);
tree tfiid =((((((((((((Gallus_gallus:0.000001000000000,(Xenopus:0.000001000000000,Eutheria:0.000001000000000):0.000001000000000):0.000001000000000,Tetraodon_nigroviridis:0.066708057339679):0.007096070954040,Danio_rerio:0.000001000000000):0.029376133959767,Petromyzon_marinus:0.007308279957554):0.007434027350922,Branchiostoma:0.026478880095246):0.018563098472973,(Hydractinia_echinata:0.000002020259637,Hydra_magnipapillata:0.012528216501149):0.056414293375116):0.006445244649000,(Lumbricidae:0.000001000000000,Ixodidae:0.012656305130373):0.054063668978412):0.012299206309291,(Oikopleura_dioica:0.226446426649161,(Ciona_savignyi:0.000001000000000,Ciona_intestinalis:0.027713424057051):0.044766304016852):0.047332986622555):0.020164871450537,((Strongylocentrotidae:0.035405024664554,(Bombyx_mori:0.021285409760791,Apis_mellifera:0.000001000000000):0.006832553276719):0.005778953625386,Tribolium_castaneum:0.024103695771754):0.020631066696548):0.012021419819827,Locusta_migratoria:0.056946156591219):0.046949878551583,Nematostella_vectensis:0.061916103007148):0.126603712632610,Rhizopus_oryzae:0.055322725610171,Blastocladiella_emersonii:0.083936633181597);
tree topo1 =(((((((((Gallus_gallus:0.010712675296233,Eutheria:0.015368037111742):0.014663393112981,Xenopus:0.054079039794959):0.026397121705844,Danio_rerio:0.024991656811912):0.017681532074831,Tetraodon_nigroviridis:0.015753352397080):0.019322720532278,Branchiostoma:0.173135819222426):0.038163910274866,(Ambystoma:0.044267461623088,Euprymna_scolopes:0.050875709316407):0.073187924136336):0.000004408831461,((((Tribolium_castaneum:0.050123326783482,Bombyx_mori:0.153443643867586):0.028948998678566,(Locusta_migratoria:0.071375644452256,Apis_mellifera:0.106503080702624):0.023347084362422):0.053202891299965,Ixodidae:0.153058323044545):0.023141424579031,((Oikopleura_dioica:0.407283981499711,(Ciona_savignyi:0.021980212783986,Ciona_intestinalis:0.014843116711043):0.134862291115581):0.099314484049882,(Strongylocentrotidae:0.151368391281700,((Rhizopus_oryzae:0.718190992139619,Nematostella_vectensis:0.115441906602319):0.012092679502255,Hydra_magnipapillata:0.191510602824945):0.093471360461495):0.017302470256757):0.027273428104144):0.036512710317533):0.005625956082717,(Monosiga_ovata:0.487367279931083,Myxinidae:0.022578612851777):0.119241488068422):0.462643646139215,Gastropoda:0.000001264157463,Crassostrea:2.505563251339941);
tree vata =((((((Penaeidae:0.147263113079921,Lumbricidae:0.073724167003063):0.004182052275550,Ixodidae:0.156750414513577):0.027728843374686,(((Nematostella_vectensis:0.074014212878712,(Pectinidae:0.012682101303538,Monosiga_brevicollis:0.113739884615031):0.025047393378834):0.016523205310610,Monosiga_ovata:0.152198262079815):0.044698299115010,(((Tribolium_castaneum:0.035055396544448,((Apis_mellifera:0.038927100507082,Locusta_migratoria:0.073987488155586):0.013288330909068,Bombyx_mori:0.037869655617703):0.014610287938010):0.030367934652493,(((Rhizopus_oryzae:0.107904828348256,Blastocladiella_emersonii:0.150656709442039):0.172544797233785,Oikopleura_dioica:0.221914391036542):0.020941731576747,(Ciona_savignyi:0.007853240483612,Ciona_intestinalis:0.018318095010172):0.117220636905999):0.029320412552032):0.008290006297547,(Strongylocentrotidae:0.087526041120278,Branchiostoma:0.072998774443545):0.015146862144990):0.012098389067379):0.016149895219017):0.024527621963485,((Ambystoma:0.077963185803728,(Tetraodon_nigroviridis:0.017646477454014,Danio_rerio:0.012744797376016):0.009752716537766):0.014062960811111,(Xenopus:0.034433096978482,(Gallus_gallus:0.018158884908139,Eutheria:0.007192904631709):0.016351191981382):0.002875027356510):0.032243354028493):0.030234337335388,Hydra_magnipapillata:0.118864821334063):0.074678831750781,Proterospongia:0.163998522989829,Myxinidae:0.057421434292887);
tree vatb =((((((((Hydra_magnipapillata:0.074519325990945,Strongylocentrotidae:0.071415341881330):0.000196795017030,(Ciona_savignyi:0.019618257283142,Ciona_intestinalis:0.013921489265598):0.120078539076947):0.018047075267130,(Brachyura:0.098484850593562,((Nematostella_vectensis:0.061651012848208,Ixodidae:0.066692047455333):0.019040861597600,(Tribolium_castaneum:0.034337084585407,((Locusta_migratoria:0.022624137087719,Bombyx_mori:0.015959288895693):0.001272579314063,Apis_mellifera:0.017137490582012):0.015394469645199):0.015928134599653):0.001112198295314):0.017454964866906):0.017886128603017,((Oikopleura_dioica:0.263772081628272,((Rhizopus_oryzae:0.100954614808563,Blastocladiella_emersonii:0.081454006249932):0.102758166810828,Monosiga_ovata:0.077544053871789):0.066197124421071):0.024900644486802,(((Xenopus:0.017901923368339,(Tetraodon_nigroviridis:0.014154508187462,Danio_rerio:0.014180748236993):0.016058984567845):0.005055638029908,(Gallus_gallus:0.009431176500626,Eutheria:0.013155068624276):0.008193090951381):0.000001000000000,Ambystoma:0.034894388853760):0.047770115280691):0.009983642912947):0.007810316303614,(Branchiostoma:0.070766451542260,Lumbricidae:0.099150074010484):0.015977257494086):0.009233304270800,(Petromyzon_marinus:0.016031208680821,Euprymna_scolopes:0.033708281577581):0.028133178741494):0.063764494875463,Penaeidae:0.006765157596413):0.055570308510026,Astacidea:0.045454725556924,Monosiga_brevicollis:0.257091457093583);
tree vatc =(((((((Gallus_gallus:0.028328228802986,(((Myxinidae:0.196580139473103,Ambystoma:0.000001000000000):0.045689600680236,Eutheria:0.000001000000000):0.029481525647033,Xenopus:0.020143222266955):0.015432366653699):0.024715572660223,(Tetraodon_nigroviridis:0.029175343301432,Danio_rerio:0.023976039326460):0.015893883886612):0.052073041399730,(Lumbricidae:0.241981535997854,Petromyzon_marinus:0.043806740043734):0.085162491119231):0.000001000000000,Branchiostoma:0.164810786387820):0.056991591382959,((Hydra_magnipapillata:0.286149575732555,(((Locusta_migratoria:0.116195500577837,Apis_mellifera:0.061010728742786):0.000667470244445,(Tribolium_castaneum:0.020801867408270,Bombyx_mori:0.073646766380387):0.028139885594827):0.086689682913928,Ixodidae:0.154966296753913):0.025001927424132):0.039093505620414,(Penaeidae:0.180907773618908,(Monosiga_ovata:0.864181063534696,(Gastropoda:0.221985847073382,Astacidea:0.000008371850946):0.029916746098974):0.000001000000000):0.027757599597688):0.028396243553732):0.023821629008269,(Strongylocentrotidae:0.215918228044511,(Oikopleura_dioica:0.709562693219304,(Ciona_savignyi:0.062682546496455,Ciona_intestinalis:0.103819222223003):0.131190853329454):0.086656184103080):0.064402812456658):0.436716529157057,Rhizopus_oryzae:0.481047948253042,Blastocladiella_emersonii:0.084048420939400);
tree vate =(((((((((((((Locusta_migratoria:0.148384685816561,Tribolium_castaneum:0.162715749173005):0.051744326988113,Bombyx_mori:0.102705234698342):0.022678598000137,Apis_mellifera:0.130387565560725):0.025302555359100,Ixodidae:0.335623353779357):0.053613134306794,Penaeidae:0.381729637144935):0.018260623878047,(((((Tetraodon_nigroviridis:0.040737555130958,Danio_rerio:0.058643720701907):0.058501940254331,Myxinidae:0.240568478538529):0.011112773064189,((Gallus_gallus:0.040967206659021,Eutheria:0.058285883189991):0.033640470977523,Ambystoma:0.072680348406089):0.013209811300946):0.042881484927478,Xenopus:0.026049144180360):0.130212482886188,Branchiostoma:0.376797002805547):0.051993734429791):0.037395781921628,Lumbricidae:0.220132700163035):0.049652833243994,(Euprymna_scolopes:0.234889933747783,(Strongylocentrotidae:0.239149540207952,(Oikopleura_dioica:0.728261349022428,(Diplosoma_listerianum:0.108231062683720,(Ciona_savignyi:0.044591694199731,Ciona_intestinalis:0.055543189837006):0.208255728259939):0.204526077719826):0.185133154070030):0.090622136491159):0.034472595289941):0.094116103827124,Nematostella_vectensis:0.058939737324503):0.093385718371178,Hydra_magnipapillata:0.345456136157238):0.121571539688332,Monosiga_brevicollis:0.865780441599589):0.079943882129248,Monosiga_ovata:0.548030309316104):0.617243104873282,Rhizopus_oryzae:0.353667216555861,Blastocladiella_emersonii:0.525065581532018);
tree w09c =(((((((((Rhizopus_oryzae:0.070259256929118,Blastocladiella_emersonii:0.130595167480760):0.091923811160931,(Proterospongia:0.102040446086559,Monosiga_ovata:0.149217620183909):0.084942083401888):0.023557929434851,Nematostella_vectensis:0.240341857355545):0.023381054350549,Strongylocentrotidae:0.067064704510961):0.023827976108914,((((((Pectinidae:0.026803177437858,Crassostrea:0.034976317091501):0.005635621303135,(Lumbricidae:0.180729533763800,Gastropoda:0.063302977928555):0.057100310182477):0.031625329991820,(Hydra_magnipapillata:0.097341959652944,Branchiostoma:0.039992068501709):0.024167407633910):0.018236596456672,Euprymna_scolopes:0.069018876411521):0.006381395144678,Ixodidae:0.142829588027567):0.017439363008920,(((Ciona_savignyi:0.021539880665691,Ciona_intestinalis:0.010127003368780):0.037817576581264,Oikopleura_dioica:0.156920226119849):0.021739628544058,(((((Xenopus:0.016887462112566,Ambystoma:0.012494508708800):0.012478944459500,Eutheria:0.000001000000000):0.009286250328921,(Tetraodon_nigroviridis:0.013315132928667,Danio_rerio:0.035364857529295):0.014637409263252):0.004270286259643,Gallus_gallus:0.006952739575561):0.028343196872370,(Petromyzon_marinus:0.061782050042330,Myxinidae:0.071070103566479):0.032970223654891):0.024941057892465):0.043056221632011):0.019540748796006):0.015744260021769,((Penaeidae:0.067082492951582,Apis_mellifera:0.000001000000000):0.088892466309505,Brachyura:0.049248613358471):0.047982430019040):0.025412399200657,Acropora_millepora:0.291620852832284):0.020341075112036,(Tribolium_castaneum:0.032610572379666,Bombyx_mori:0.035168777704069):0.057401617012083):0.026925404339622,Monosiga_brevicollis:0.120503090961013,Locusta_migratoria:0.026744957140200);
tree wrs =(((((((Crassostrea:0.130069351852551,Ambystoma:0.000023133619036):0.135054779947628,((Xenopus:0.052508835347493,(Gallus_gallus:0.113151139965044,Eutheria:0.061707385562080):0.035731052970554):0.022702720435711,(Tetraodon_nigroviridis:0.027531228032701,Danio_rerio:0.089711531693875):0.044497678743583):0.023594740646039):0.082038671579486,((Branchiostoma:0.190272077705260,(Nematostella_vectensis:0.212913727700914,Hydra_magnipapillata:0.210810660826817):0.069822639865002):0.037760124917356,(Ixodidae:0.022597492729684,(Pectinidae:0.283614687985426,Euprymna_scolopes:0.123991132849191):0.085623214265390):0.115604331253544):0.020025638263231):0.032540138197598,(Strongylocentrotidae:0.167226787701095,(Tribolium_castaneum:0.193854720691788,(Bombyx_mori:0.220686405627075,Apis_mellifera:0.193040588713293):0.062051397382660):0.056083670130012):0.035157017883983):0.033500319481938,(Oikopleura_dioica:0.280329131815626,(Ciona_savignyi:0.101060172067094,Ciona_intestinalis:0.076740500795256):0.125728547203807):0.093637533690454):0.040571169027724,Astacidea:0.170313251830844):0.236483253704579,Blastocladiella_emersonii:0.183711178364699,Rhizopus_oryzae:0.201117610073656);
tree xpb =((((((((Danio_rerio:0.011868006824859,(Euprymna_scolopes:0.138580201631679,Ambystoma:0.000134212052526):0.047809680368953):0.000001000000000,(Xenopus:0.017201958397408,(Gallus_gallus:0.021642027392054,Eutheria:0.007366614242936):0.005499174946915):0.009012915689318):0.007033367247815,Tetraodon_nigroviridis:0.008327758106024):0.020892336792481,Myxinidae:0.058330621339616):0.034092690484526,Rhizopus_oryzae:0.322752624874818):0.019364430669659,(((Oikopleura_dioica:0.188704042325074,(Ciona_savignyi:0.038526101216024,Ciona_intestinalis:0.018082731862762):0.067543636060991):0.020653532262139,(Nematostella_vectensis:0.753832722170826,Strongylocentrotidae:0.031099059426278):0.022278432173508):0.010091925899606,(Ixodidae:0.000001000000000,Branchiostoma:0.044799154281077):0.045632702031154):0.019771778464768):0.010463240107227,((Tribolium_castaneum:0.015130750050837,Apis_mellifera:0.026581790803055):0.018736654077940,Bombyx_mori:0.037063708785599):0.062272107297205):0.381289747108756,Blastocladiella_emersonii:0.113266092983321,Monosiga_brevicollis:0.137461701688347);
tree yif1p =((((((((((Eutheria:0.098790217092334,Ambystoma:0.034750389300051):0.026194519244567,Xenopus:0.045371669652398):0.035080476501760,(Tetraodon_nigroviridis:0.082736434479329,Danio_rerio:0.021088937152880):0.008345565933710):0.047080494668067,Myxinidae:0.134944674248636):0.051307387944116,(Ciona_savignyi:0.029723076686323,Ciona_intestinalis:0.030479503887554):0.252221758978485):0.084986246778784,Ixodidae:0.377829666285913):0.046042034719305,(Oikopleura_dioica:0.690435078705489,(Rhizopus_oryzae:0.997585520285124,Monosiga_ovata:0.265394549944064):0.028170294462853):0.144602821581772):0.068837332157653,((Brachyura:0.110722880550458,Astacidea:0.028282658974908):0.131569795376594,Branchiostoma:0.175530233690445):0.091518485768201):0.061032353248322,(Strongylocentrotidae:0.296931745682754,(Tribolium_castaneum:0.175228390325946,Apis_mellifera:0.264873515625816):0.117460751377373):0.019785935789067):0.136532472720323,Nematostella_vectensis:0.095405179870393,Bombyx_mori:0.241480678933475);
end;
