# Supplementary material for: PhyloExplorer: a web server to validate, explore and query phylogenetic trees
Source: BMC Evol Biol. 2009 May 18;9:108. doi: 10.1186/1471-2148-9-108 (PMC2695458; doi:10.1186/1471-2148-9-108)
Supplement: Additional file 3 — Collection of 79 mammalian phylogenetic trees. This file contains the mammalian tree collection (79 trees) extracted from the OrthoMam database [7] in nexus format. [file 1471-2148-9-108-S3.txt]

 #nexus
 begin trees;
 tree ENSG00000043591_ADRB1_000 = (((((Cavia:0.110164,(Mus:0.019461,Rattus:0.023322):0.095396):0.015656,(Ochotona:0.059429,Oryctolagus:0.031729):0.030704):0.010071,((Homo:0.00776,Pan:0):0.00272,Pongo:0.005112):0.025425):0.005391,((Canis:0.044729,Echinops:0.072427):0.003602,Bos:0.066557):0.005524):0.036623,Loxodonta:0.036623);
 tree ENSG00000048405_ZNF800_001 = (((Mus:0.048658,Rattus:0.053452):0.182356,((Echinops:0.133464,Loxodonta:0.029977):0.052626,((Ochotona:0.145568,Oryctolagus:0.073827):0.072484,(((((Homo:0.001746,Pan:0.000572):0.003325,Pongo:0.007206):0.003084,Macaca:0.01626):0.044724,Otolemur:0.080063):0.010234,((((Canis:0.042006,Felis:0.02166):0.02051,Equus:0.036076):0.002693,(Myotis:0.068963,Sorex:0.215221):0.01331):0.000969,Bos:0.069966):0.013123):0.001663):0.004637):0.026811):0.206519,Monodelphis:0.206519);
 tree ENSG00000065320_NTN1_000 = ((Felis:0.04494,(((((Cavia:0.058836,(Mus:0.041563,Rattus:0.048816):0.103683):0.006529,(Ochotona:0.084263,Oryctolagus:0.067843):0.062794):0.010239,((((Homo:0,Pan:0.005651):0.00188,Pongo:0.003778):0.003765,Macaca:0.011556):0.031531,(Microcebus:0.025887,Otolemur:0.028692):0.011396):0.002223):0.001604,Dasypus:0.067011):0.002601,(Echinops:0.116069,((Erinaceus:0.072937,Sorex:0.195397):0.022808,Myotis:0.04659):0.007115):0.002396,Bos:0.077538):0.018967):0.149501,Monodelphis:0.149501);
 tree ENSG00000065883_CDC2L5_000 = ((((Mus:0.029091,Rattus:0.023451):0.058037,Oryctolagus:0.049674):0.00058,((Canis:0.042557,((Homo:0,Pan:0):0.006338,Pongo:0.003051):0.03477):0.004633,Bos:0.035305):0.009603):0.02883,Loxodonta:0.02883);
 tree ENSG00000080709_KCNN2_000 = ((Homo:0,Pan:0,Pongo:0,(Macaca:0,(((Canis:0.047608,(Mus:0.008175,Rattus:0.014473):0.021815):0.007483,Myotis:0):0.002722,((Cavia:0.037218,(Microcebus:0.005821,Otolemur:0.016487):0.009841):0.000109,Equus:0):0.002748,(Echinops:0.01463,Tupaia:0.042775):0.006975,Loxodonta:0,Bos:0.002731):0.002732):0.002735):0.0365865,Monodelphis:0.0365865);
 tree ENSG00000085276_EVI1_003 = (((Echinops:0.362042,Loxodonta:0.01857):0.072267,(((Cavia:0.064983,((Mus:0.082746,Rattus:0.039659):0.190975,Tupaia:0.066513):0.004267):0.007818,((((Homo:0.0028,Pan:0.001001):0.004509,Pongo:0.005885):0.005738,Macaca:0.009625):0.021515,(Microcebus:0.020025,Otolemur:0.075712):0.016831):0.004826):0.004283,Spermophilus:0.06067,(Equus:0.03486,(Myotis:0.120171,((Canis:0.031313,Felis:0.044759):0.011561,Bos:0.159429):0.004921):0.001005):0.02464):0.020815):0.0923835,Monodelphis:0.0923835);
 tree ENSG00000091656_ZFHX4_000 = (((Canis:0.009949,Oryctolagus:0.004607):0.002316,((Homo:0,Pan:0):0.012218,Mus:0.055294):0,(Equus:0.015198,Bos:0.030555):0.002559):0.0223945,Monodelphis:0.0223945);
 tree ENSG00000091656_ZFHX4_009 = ((Oryctolagus:0.030593,(Ochotona:0.161235,((((Cavia:0.092763,Myotis:0.062428):0.014258,Sorex:0.177923):0.004641,(Mus:0.018003,Rattus:0.05011):0.075107):0.021112,(Microcebus:0.050154,(((Homo:0.004764,Pan:0.004777,Pongo:0.007149):0.00839,Macaca:0.003684):0.057879,Bos:0.039505):0.000459):0.009327):0.035467):0.015605):0.158089,Monodelphis:0.158089);
 tree ENSG00000100354_TNRC6B_001 = ((Monodelphis:0.580459,((Mus:0.340426,Tupaia:0.195886):0,(Ochotona:0.318267,(((Homo:0.011096,Pongo:0.016172):0.024094,Macaca:0.031065):0.116414,(Equus:0.133562,((Canis:0.080476,Felis:0.109961):0.043301,Bos:0.138312):0.007108):0.024142):0.002054):0.016751):0.538032):0.224226,Ornithorhynchus:0.224226);
 tree ENSG00000100393_EP300_022 = ((Echinops:0.223,(Dasypus:0.133133,((((Homo:0.001731,Pan:0.004724):0.007923,Pongo:0.004428):0.004189,Macaca:0.01643):0.029905,(((Cavia:0.076155,(Monodelphis:0.234129,Spermophilus:0.055866):0.019857):0.007934,Mus:0.073674):0.015386,(Equus:0.059835,((Erinaceus:0.109918,Myotis:0.072497):0.007033,Canis:0.082649):0.015232):0.030127):0.020616):0.091726):0.133655):0.136766,Ornithorhynchus:0.136766);
 tree ENSG00000100852_ARHGAP5_000 = ((Spermophilus:0.03658,((Mus:0.03537,Rattus:0.028805):0.070495,((Erinaceus:0.076593,Ochotona:0.035215):0.000304,(((((Homo:0.004361,Pan:0):0.002874,Pongo:0.005897):0.009176,Macaca:0.004178):0.008336,Tupaia:0.02269):0.003705,(Dasypus:0.052809,((Canis:0.015973,Felis:0.018554):0.006667,(Cavia:0.071288,Myotis:0.033539):0.00815,((Echinops:0.064671,Loxodonta:0.027668):0.020778,((Equus:0.005781,Sorex:0.034708):0.002651,Bos:0.02242):0.001634):0.001679):0.001312):0.003281):0.001486):0.00485):0.009343):0.088675,Monodelphis:0.088675);
 tree ENSG00000104447_TRPS1_004 = ((Otolemur:0.108197,((Homo:0.016472,Pongo:0.008099):0.09251,(Spermophilus:0.082916,(Rattus:0.088529,Cavia:0.175826):0.028401):0.017898):0.004818):0.018678,(Bos:0.147051,(Equus:0.091802,Myotis:0.143035):0.002933):0.018678);
 tree ENSG00000104722_NEFM_000 = ((Monodelphis:0.108517,(Erinaceus:0.035976,(((Mus:0.015828,Rattus:0.021956):0.058328,Otolemur:0.025646):0.006198,(Ochotona:0.05868,(((((Homo:0,Pan:0.001885):0.005412,Pongo:0.005138):0.009216,Macaca:0.012003):0.015799,Microcebus:0.009404):0.004272,((Canis:0.008032,Felis:0.006777):0.006212,(Equus:0.006471,Bos:0.034861):0.002777):0.011916):0.003532):0.0046):0.020919):0.039659):0.074564,Ornithorhynchus:0.074564);
 tree ENSG00000104725_NEFL_000 = ((Monodelphis:0.176522,(Dasypus:0.052877,(Loxodonta:0.077613,(Echinops:0.11363,(((((Homo:0.007837,Pan:0.005814):0.01177,Pongo:0.006236):0.040333,Microcebus:0.294104):0.065135,((Mus:0.044451,Rattus:0.05363):0.272551,Tupaia:0.089805):0.024276):0.055845,(Felis:0.06155,Bos:0.241885):0.270348):0.084916):0.019872):0.043117):0.136129):0.114487,Ornithorhynchus:0.114487);
 tree ENSG00000105879_CBLL1_001 = ((Spermophilus:0.278399,Tupaia:0.311731,(Microcebus:0.178721,(Macaca:0.03046,(Pongo:0.010725,(Pan:0.011934,Homo:0.003813):0.009237):0.01051):0.105695):0.023944):0.03658,(Bos:0.301216,Canis:0.15592):0.03658);
 tree ENSG00000107864_CPEB3_000 = ((Monodelphis:0.39424,((Mus:0.020402,Rattus:0.02092):0.100853,(((((Homo:0.006778,Pan:0):0.004429,Pongo:0.011853):0.006059,Macaca:0.012907):0.030564,(Microcebus:0.038863,Otolemur:0.04988):0.047525):0.007506,((Ochotona:0.103524,Oryctolagus:0.018942):0.042334,Tupaia:0.078061,(Dasypus:0.058682,(Loxodonta:0.068777,(Equus:0.04178,((Canis:0.016984,Felis:0.037492):0.012064,Bos:0.047072):0.008584):0.030857):0.00295):0.005927):0.014289):0.013078):0.377287):0.289301,Ornithorhynchus:0.289301);
 tree ENSG00000116544_DLGAP3_000 = ((((Mus:0.014771,Rattus:0.021144):0.037854,Spermophilus:0.028666):0,(((Canis:0.022563,Felis:0.031789):0.003906,Erinaceus:0.041897):0.007221,(((Echinops:0.133461,(Ochotona:0.040597,Oryctolagus:0.099706):0.132295):0.013999,(Equus:0.03154,((((Homo:0,Pan:0):0.010471,Macaca:0.013167,Pongo:0.002527):0.024163,(Microcebus:0.019495,Otolemur:0.058582):0.009566):0.015083,Myotis:0.045124):0.008554):0.006786):0.003662,Bos:0.04552):0.011409):0.016387):0.208182,Monodelphis:0.208182);
 tree ENSG00000119547_ONECUT2_000 = ((Rattus:0.031333,Mus:0.02524):0.14643,(Macaca:0.010304,(Pongo:0.014415,(Homo:0.004121,Pan:0.000699):0.008626):0.019947):0.14643);
 tree ENSG00000119866_BCL11A_001 = ((Echinops:0.427248,(Loxodonta:0.03559,(Dasypus:0.127055,(((((((Homo:0.001866,Pan:0.010726):0.005807,Pongo:0.00457):0.00775,Macaca:0.00604):0.036082,Microcebus:0.097778):0.01204,(Oryctolagus:0.109796,Spermophilus:0.038572):0.009743,Tupaia:0.10169):0.002474,(Mus:0.059693,Rattus:0.061077):0.176296):0.010611,(Canis:0.074671,((Erinaceus:0.079662,Sorex:0.105425):0.018765,(Myotis:0.101121,(Equus:0.227352,Bos:0.252156):0.042845):0.017381):0.004025):0.009305):0.017961):0.023584):0.008837):0.187976,Monodelphis:0.187976);
 tree ENSG00000120071_KIAA1267_000 = ((Homo:0,(Pan:0,(Pongo:0,(Macaca:0.00399,((Mus:0.011553,Rattus:0.009026):0.026233,((Canis:0.002043,(Echinops:0.033775,Loxodonta:0.012688):0.005919):0.001956,Equus:0.006113,Felis:0.006025,((Microcebus:0.010492,Spermophilus:0.026225):0.003783,(Ochotona:0.012906,Sorex:0.02372):0.008068,Bos:0.005999):0.00202):0.002465):0.003686):0.00402):0.001985):0.001985):0.12134,Monodelphis:0.12134);
 tree ENSG00000125686_MED1_007 = ((Monodelphis:0.457291,(Oryctolagus:0.07786,(Microcebus:0.094901,(Otolemur:0.131748,(Mus:0.297213,(((Homo:0.017573,Pan:0.004375):0.014573,Macaca:0.020162):0.063872,((Equus:0.09419,Myotis:0.158904):0.015011,((Canis:0.075494,Felis:0.049282):0.046438,Bos:0.260521):0.017348):0.041521):0.001553):0.01316):0.016683):0.037371):0.333445):0.437682,Ornithorhynchus:0.437682);
 tree ENSG00000125976_RBM12_000 = ((Microcebus:0.059492,(((((Homo:0.004599,Pan:0.002079):0.017471,Pongo:0.017283):0.009108,Macaca:0.022275):0.012608,Mus:0.294728):0.0098,((Echinops:0.105573,(Ochotona:0.119728,Sorex:0.098533):0.025746):0.011996,(((Canis:0.082002,Felis:0.032014):0.034661,(Equus:0.080933,Myotis:0.08058):0.001394):0.011613,Bos:0.143172):0.014225):0.005745):0.008897):0.330765,Monodelphis:0.330765);
 tree ENSG00000126803_HSPA2_000 = ((Monodelphis:0.103422,(Dasypus:0.032411,(((Echinops:0.104467,Loxodonta:0.026218):0.015587,((((((Homo:0.0005,Pan:0.001002):0.001505,Pongo:0.002007):0.003783,Macaca:0.009889):0.017574,Microcebus:0.01878):0.00208,(Mus:0.093179,(Ochotona:0.049168,Oryctolagus:0.423297):0.065221):0.025417):0.00222,Tupaia:0.034612):0.001754):0.002425,((Equus:0.02631,Myotis:0.030897):0.000832,(Sorex:0.054577,(Canis:0.03988,Bos:0.03544):0.001524):0.001241):0.002946):0.005025):0.066201):0.123713,Ornithorhynchus:0.123713);
 tree ENSG00000126945_HNRPH2_000 = (((((((Homo:0,Pan:0.001037):0.003133,Pongo:0.006655):0.006388,Macaca:0.007766):0.031963,((Microcebus:0.043479,Otolemur:0.052721):0.007303,Spermophilus:0.044087):0.002372):0.006874,(Mus:0.042255,Rattus:0.031852):0.14404):0.004043,(Erinaceus:0.089471,Canis:0.069064):0.026326):0.0628445,Dasypus:0.0628445);
 tree ENSG00000127152_BCL11B_002 = ((Myotis:0.064,(Equus:0.064379,((Canis:0.040144,Felis:0.052804):0.030569,(((((((Homo:0,Pan:0.005733):0.004122,Pongo:0.007532):0.00195,Macaca:0.031802):0.079454,Otolemur:0.094418):0.004318,Spermophilus:0.084226):0.016434,((Mus:0.024729,Rattus:0.066833):0.416944,Tupaia:0.106165):0.049739):0.034041,(Loxodonta:0.172975,Bos:0.069202):0.024254):0):0.019177):0.017635):0.597076,Monodelphis:0.597076);
 tree ENSG00000128594_LRRC4_000 = ((((((Cavia:0.214675,(Mus:0.054319,Rattus:0.093404):0.132308):0.013874,(Ochotona:0.091788,Oryctolagus:0.093452):0.126318):0.023666,Tupaia:0.132662):0.010697,((((Homo:0.005657,Pan:0.003879):0.002286,Pongo:0.007408):0.006004,Macaca:0.017584):0.067424,(Microcebus:0.073778,Otolemur:0.110618):0.023196):0.024583):0.018166,(Equus:0.031886,((Canis:0.091537,Felis:0.074623):0.030038,(Myotis:0.144641,(Erinaceus:0.340399,Bos:0.108639):0.049178):0.015914):0.019656):0.013171):0.0198535,(Dasypus:0.087511,(Echinops:0.26561,Loxodonta:0.094782):0.072142):0.0198535);
 tree ENSG00000129514_FOXA1_000 = ((Canis:0.021028,(Homo:0,Macaca:0.011871,Pan:0,Pongo:0.002892):0.021204,((((Cavia:0.035426,(Mus:0.004177,Rattus:0.016569):0.023201):0.011227,Myotis:0.031911):0.002735,Equus:0.012509):0.002319,Microcebus:0.005801,Bos:0.050524):0.002915):0.018685,Echinops:0.018685);
 tree ENSG00000131503_ANKHD1-EIF4EBP3_025 = ((Otolemur:0.042251,((Mus:0.031606,Rattus:0.072668):0.192413,(Homo:0.087557,((Equus:0.18272,Macaca:0.046659):0.03457,Canis:0.10967):0.024402):0.015751):0.011322):0.026901,Myotis:0.026901);
 tree ENSG00000132466_ANKRD17_025 = ((Dasypus:0.081544,(Loxodonta:0.081518,(((Cavia:0.098397,((Mus:0.043501,Rattus:0.046098):0.095155,Oryctolagus:0.086427):0.007611):0.009551,((((Homo:0.002403,Pan:0.006125):0.002448,Pongo:0.006272):0.002742,Macaca:0.014225):0.037509,(Microcebus:0.035848,Otolemur:0.056031):0.012473):0.012568):0.011404,((Equus:0.042521,Myotis:0.057412):0.002875,(Felis:0.024921,Canis:0.05346):0.019989):0.007603):0.011329):0.011388):0.198482,Monodelphis:0.198482);
 tree ENSG00000132510_JMJD3_005 = ((((Mus:0.031519,Rattus:0.046478):0.15649,Spermophilus:0.118379):0.03726,((((Homo:0.004075,Pan:0):0.008449,Pongo:0.012734):0.007094,Macaca:0.022885):0.092825,(Canis:0.091433,Bos:0.134783):0.021546):0.030465):0.274734,Monodelphis:0.274734);
 tree ENSG00000137040_RANBP6_000 = ((Monodelphis:0.044173,(Dasypus:0.023684,((Echinops:0.039107,Loxodonta:0.029509):0.011551,((((((Homo:0,Pan:0):0.001784,Macaca:0.007376):0.002857,Pongo:0.002684):0.010269,Tupaia:0.033516):0.002728,(Microcebus:0.019259,Otolemur:0.03007):0.001432):0.001801,((Mus:0.027167,Rattus:0.013369):0.054255,Spermophilus:0.021803):0.002953,(((Equus:0.016005,(Ochotona:0.041927,Oryctolagus:0.021038):0.020908):0.004755,(Erinaceus:0.042015,Sorex:0.026162):0.008397):0.002001,(Myotis:0.04522,(Canis:0.023616,Bos:0.04217):0.00253):0.002785):0.003585):0.007535):0.001573):0.083383):0.0969785,Ornithorhynchus:0.0969785);
 tree ENSG00000137504_CREBZF_000 = ((((((Homo:0.005244,Pan:0.003168):0.003316,Pongo:0.00776):0.004198,Macaca:0.020971):0.066371,(Mus:0.053948,Rattus:0.039534):0.174026):0.002674,(Oryctolagus:0.170968,(Erinaceus:0.248181,((Canis:0.069582,Felis:0.041674):0.040777,(Myotis:0.085511,(Equus:0.05678,Bos:0.094566):0.004083):0.003295):0.001353):0.005091):0.009328):0.425204,Monodelphis:0.425204);
 tree ENSG00000139910_NOVA1_003 = ((Myotis:0.023101,(((((Cavia:0.044869,(Mus:0.018453,Rattus:0.02049):0.126336):0.010945,Microcebus:0.039055):0,Erinaceus:0.115571):0.00694,(Echinops:0.161455,(((Homo:0.009239,Pan:0.003578):0.005645,Pongo:0):0.012974,Macaca:0.020068):0.014139):0.021827):0.010566,(Dasypus:0.049118,((Canis:0.024624,(Felis:0.031678,Ochotona:0.114543):0.015774):0.024222,Bos:0.045984):0.005998):0.002317):0.021195):0.165009,Monodelphis:0.165009);
 tree ENSG00000140836_ZFHX3_000 = ((Monodelphis:0.164636,(((((Homo:0,Pan:0.004899):0.002715,(Macaca:0.012706,Pongo:0.012823):0.004613):0.008988,Microcebus:0.017126):0.00668,(Mus:0.021089,Rattus:0.022742):0.0199):0.004314,(((Canis:0.031696,Equus:0.016247):0.011382,(Dasypus:0.015422,Loxodonta:0.067216):0.003321):0.009554,Bos:0.034576):0.010787):0.155086):0.0320675,Ornithorhynchus:0.0320675);
 tree ENSG00000140836_ZFHX3_007 = ((((((Homo:0.002234,Pan:0.000687):0.002345,Pongo:0.007832):0.004919,Macaca:0.016357):0.053603,((((Mus:0.051791,Rattus:0.041515):0.120557,Spermophilus:0.128688):0.040602,Oryctolagus:0.153358):0.031569,Tupaia:0.113334):0.018231):0.046574,(Erinaceus:0.170588,((Canis:0.121083,Equus:0.035187):0.006438,(Myotis:0.077923,Bos:0.097579):0.002008):0.016444):0.042686):0.163585,Ornithorhynchus:0.163585);
 tree ENSG00000143126_CELSR2_000 = (((Pongo:0.019504,(Pan:0.005089,Homo:0):0):0.044634,((Mus:0.030467,Rattus:0.020038):0.231795,Bos:0.072043):0.023101):0.025218,Canis:0.025218);
 tree ENSG00000146006_LRRTM2_000 = ((Monodelphis:0.213734,((((Canis:0.115203,Felis:0.007602):0.045762,((((Homo:0.002935,Pan:0.001696):0.003504,Macaca:0.022146):0.091253,Spermophilus:0.115083):0.004424,((Ochotona:0.100538,Oryctolagus:0.051787):0.0233,Rattus:0.160175):0.033518):0.041037):0.007459,Loxodonta:0.089492):0.004743,Bos:0.05963):0.534618):0.279722,Ornithorhynchus:0.279722);
 tree ENSG00000148948_LRRC4C_000 = ((Monodelphis:0.154893,(((((((Homo:0.004233,Pan:0):0.009986,Pongo:0.007499):0.015429,Macaca:0.014163):0.039925,(Ochotona:0.123302,Oryctolagus:0.034791):0.035312):0.006394,Microcebus:0.045816,((Mus:0.041422,Rattus:0.03041):0.140484,Spermophilus:0.05175):0.015124):0.008664,Tupaia:0.063614):0.000276,((Dasypus:0.056228,Loxodonta:0.062859):0.007564,(((Canis:0.045999,Felis:0.021074):0.012562,Erinaceus:0.108672):0.009084,(Equus:0.045736,(Myotis:0.078704,Bos:0.049616):0.013329):0.008079):0.011661):0.005709):0.145188):0.249644,Ornithorhynchus:0.249644);
 tree ENSG00000155760_FZD7_000 = ((Mus:0.197893,(Oryctolagus:0.132974,(Macaca:0.017486,(Pongo:0.011955,(Pan:0.002716,Homo:0.005364):0.010348):0.009796):0.048393):0.044526):0.311901,Monodelphis:0.311901);
 tree ENSG00000162413_KLHL21_000 = ((Erinaceus:0.081782,((Mus:0.030323,Rattus:0.054162):0.079317,(((((Homo:0.006417,Pan:0.005784):0.010393,Pongo:0.024626):0.004494,Macaca:0.034955):0.019559,(Microcebus:0.031801,Otolemur:0.067281):0.014047):0.011034,((Ochotona:0.104165,Oryctolagus:0.06843):0.028081,(((Echinops:0.058493,Monodelphis:0.337207):0.012642,Loxodonta:0.087619):0.047983,(Myotis:0.058817,(Canis:0.084668,Bos:0.053437):0.000341):0.016466):0.014153):0.01116):0.017276):0.063768):0.177815,Ornithorhynchus:0.177815);
 tree ENSG00000163125_KIAA0460_007 = ((Monodelphis:0.089631,((Mus:0.017036,Rattus:0.012677):0.085735,(Spermophilus:0.047658,(Otolemur:0.094784,((Dasypus:0.145052,Ochotona:0.104056):0.007746,((((Homo:0,Pan:0):0.002378,Pongo:0):0.000784,Macaca:0.024119):0.028385,(Felis:0.023362,Bos:0.062585):0.013472):0.007001):0.009118):0.012217):0.021315):0.393974):0.212403,Ornithorhynchus:0.212403);
 tree ENSG00000163349_HIPK1_000 = ((Equus:0.006341,(Canis:0.042867,(Dasypus:0.055206,(Echinops:0.091587,Sorex:0.092685):0.015171,(((((Homo:0,Pan:0):0.0064,Pongo:0.004165):0.006816,Macaca:0.006235):0.033689,Microcebus:0.029132):0.008888,(Ochotona:0.047603,Tupaia:0.019843):0.010902):0.000517):0.002606,(((Cavia:0.045881,Rattus:0.03417):0.014198,Myotis:0.028652):0.007449,Bos:0.040342):0.002629):0.014332):0.0664295,Monodelphis:0.0664295);
 tree ENSG00000164654_NP_061878.3_000 = (((((Homo:0.000888,Pan:0.003434):0.004177,Pongo:0.008722):0.010457,Macaca:0.017035):0.027033,((Mus:0.0204,Rattus:0.033913):0.084941,(Ochotona:0.090046,(Equus:0.183412,Bos:0.086291):0.040588):0.008471):0.015692):0.229783,Monodelphis:0.229783);
 tree ENSG00000165186_PTCHD1_002 = (((Felis:0.064584,((((Homo:0.007463,Pan:0.003339):0.023616,Macaca:0.033009):0.042889,Microcebus:0.047684):0.007977,((Mus:0.008831,Rattus:0.038338):0.107706,Spermophilus:0.062415):0.008934):0.011836):0.023511,Dasypus:0.059534):0.17865,Monodelphis:0.17865);
 tree ENSG00000165494_PCF11_006 = ((Monodelphis:0.118206,((Echinops:0.090144,Loxodonta:0.035332):0.024261,(Dasypus:0.051464,(Erinaceus:0.135538,(((((((Cavia:0.098423,Spermophilus:0.057583):0.006243,Mus:0.171626):0.007618,(Ochotona:0.090603,Oryctolagus:0.028048):0.036367):0.003584,(((Homo:0.001412,Pan:0.00283):0.002108,Pongo:0.015408):0.008294,Macaca:0.008597):0.035082):0.004702,(Microcebus:0.023295,Otolemur:0.039492):0.018397,Tupaia:0.056587):0.013061,Equus:0.033443):0.001079,(Myotis:0.05457,(Felis:0.032881,Canis:0.044374):0.011211):0.001265):0.002057):0.005239):0.003104):0.116441):0.072081,Ornithorhynchus:0.072081);
 tree ENSG00000167548_MLL2_030 = (((((((Homo:0.000887,Pan:0):0.00352,Pongo:0.003676):0.004251,Macaca:0.008781):0.034006,(Microcebus:0.023948,((Mus:0.034816,Rattus:0.030179):0.112738,Otolemur:0.032478):0.013223):0.013042):0.017909,(Ochotona:0.058567,Oryctolagus:0.051761):0.051543):0.004412,(Myotis:0.066027,(Canis:0.043797,Bos:0.049464):0.010713):0.003342):0.018355,Loxodonta:0.018355);
 tree ENSG00000168135_KCNJ4_000 = ((Monodelphis:0.1185,(((((Cavia:0.104095,Spermophilus:0.015696):0.002507,(Mus:0.022784,Rattus:0.006308):0.096959):0.013783,Tupaia:0.041538):0.003698,((((Homo:0.002136,Pan:0.00215):0.002179,Macaca:0.011056):0.004413,Pongo:0.002031):0.02733,((Ochotona:0.061989,Oryctolagus:0.038239):0.030513,Otolemur:0.022978):0.007515):0.006598):0.005476,((Echinops:0.065622,Loxodonta:0.01903):0.023357,((Canis:0.023172,Felis:0.019571):0.013435,(Equus:0.016219,((Erinaceus:0.071433,Sorex:0.269894):0.022532,Bos:0.034812):0.009394):0.001349):0.014634):0.006495):0.175226):0.17672,Ornithorhynchus:0.17672);
 tree ENSG00000169554_ZEB2_004 = ((Loxodonta:0.005566,(((((((((((Canis:0.102708,Echinops:0.044877):0.091123,Felis:0.004375):0.034451,Otolemur:0.012781):0.014696,Myotis:0.05615):0.005264,Cavia:0.023675):0.009571,(Homo:0,Macaca:0.003759,Pan:0,Pongo:0):0.005711):0.006077,(Mus:0.007882,Rattus:0.012013):0.062945):0.003451,Spermophilus:0.006142):0.002061,(Erinaceus:0.031824,Ochotona:0.059357):0.010817):0.002619,Tupaia:0.025249):0.003592,(Equus:0,Bos:0.015169):0.005042):0.008682):0.0598025,Monodelphis:0.0598025);
 tree ENSG00000169564_PCBP1_000 = ((Cavia:0.063627,(((Mus:0.035438,Rattus:0.039529):0.101147,(Ochotona:0.126695,Oryctolagus:0.052901):0.071849):0.002077,((((Homo:0.001431,Pan:0.001692):0.008181,Macaca:0.011728):0.032837,(Microcebus:0.033197,Otolemur:0.08425):0.014051):0.013819,(Equus:0.037731,((Canis:0.115834,Erinaceus:0.186661):0.010661,((Dasypus:0.171515,Myotis:0.146832):0.079551,Bos:0.120225):0.043097):0.019953):0.027785):0.008017):0.02698):0.22294,Monodelphis:0.22294);
 tree ENSG00000171316_CHD7_000 = ((Myotis:0.034078,((Equus:0.02163,Mus:0.095977):0.00104,(((((Homo:0,Pan:0.007475,Pongo:0.002423):0.004855,Macaca:0):0.016237,Otolemur:0.025836):0.001348,Microcebus:0.004596):0.00499,(Loxodonta:0.046812,Tupaia:0.035278):0.006848,(Erinaceus:0.113823,Sorex:0.022991,(Ochotona:0.098016,Cavia:0.032175):0.007073):0.00473):0.002456):0.010237):0.0155335,Dasypus:0.0155335);
 tree ENSG00000171448_ZBTB26_000 = (((((((Cavia:0.11899,Mus:0.151962):0.020278,Ochotona:0.230308):0.018463,(Microcebus:0.047342,Otolemur:0.046831):0.023095):0.001714,(((Homo:0,Pan:0.004742):0.003207,Pongo:0.013002):0.008615,Macaca:0.011443):0.034288):0.017565,(Echinops:0.106396,Loxodonta:0.049689):0.036696):0.01144,(((Canis:0.016456,Felis:0.044237):0.041204,(Erinaceus:0.084979,Sorex:0.105353):0.019616):0.004284,(Myotis:0.083515,(Equus:0.037368,Bos:0.08118):0.004683):0.003006):0.014791):0.192274,Monodelphis:0.192274);
 tree ENSG00000171823_FBXL14_000 = ((Monodelphis:0.341284,(Dasypus:0.015777,(((((Echinops:0.058936,Mus:0.054797):0.014001,Loxodonta:0.020044):0.015365,(Sorex:0.085415,Tupaia:0.022719):0.003015):0.004811,((((Homo:0.001586,Pan:0.004898):0.005337,(Macaca:0.008457,Pongo:0.00663):0.001235):0.005077,Microcebus:0.01648):0.003544,Otolemur:0.030538):0.004259,Spermophilus:0.059414):0.003961,(Equus:0.01459,Myotis:0.029751,(Canis:0.029275,(Erinaceus:0.040754,Bos:0.024062):0.005662):0.002593):0.009148):0.018233):0.172742):0.067523,Ornithorhynchus:0.067523);
 tree ENSG00000172845_SP3_002 = ((Monodelphis:0.106721,(Loxodonta:0.039565,(((((Cavia:0.040087,(Mus:0.025969,Rattus:0.018123):0.043093):0.014346,(((Homo:0.001427,Pan:0.00446):0.008058,Pongo:0.006477):0.002352,Macaca:0.010699):0.029733):0.000833,Tupaia:0.113805):0.002996,(Ochotona:0.081574,Oryctolagus:0.039609):0.045737):0.007504,((Canis:0.030806,Felis:0.026138):0.020693,Myotis:0.038206,((Erinaceus:0.07587,Sorex:0.066775):0.018865,(Equus:0.020076,Bos:0.038816):0.004246):0.001095):0.003024):0.006985):0.079934):0.123881,Ornithorhynchus:0.123881);
 tree ENSG00000173065_C17orf63_001 = ((Monodelphis:0.258928,((((Cavia:0.061854,(Mus:0.028506,Rattus:0.041304):0.063098):0.005385,(Ochotona:0.04162,Oryctolagus:0.031898):0.024629,Spermophilus:0.037543):0.00199,((((Homo:0.001026,Pan:0.001539):0.000602,Pongo:0.006203):0.002237,Macaca:0.005002):0.021821,(Microcebus:0.03518,Otolemur:0.027008):0.006296):0.004006):0.004864,(Loxodonta:0.041595,(Equus:0.024967,((Canis:0.031149,(Erinaceus:0.047552,Sorex:0.039436):0.007273):0.003298,(Myotis:0.044085,Bos:0.054799):0.009099):0.002621):0.007758):0.001613):0.106999):0.076761,Ornithorhynchus:0.076761);
 tree ENSG00000174579_MSL2L1_001 = (((Microcebus:0.068278,Mus:0.34681):0.028001,(Ochotona:0.295686,(Macaca:0.009918,(Pongo:0.009984,Homo:0.010446):0.014049):0.066062):0.011839):0.076557,Bos:0.076557);
 tree ENSG00000177272_KCNA3_000 = (((Mus:0.028903,Rattus:0.017736):0.121287,(Macaca:0.021566,(Pan:0.005929,Homo:0.00154):0.015131):0.032789):0.0493165,Bos:0.0493165);
 tree ENSG00000177283_FZD8_000 = (((Canis:0.083702,Felis:0.116226):0.036115,(Equus:0.058031,((Dasypus:0.083748,(((Echinops:0.148376,Myotis:0.037781):0.010944,(Erinaceus:0.100247,Ochotona:0.174403):0.004002):0.004291,((((Homo:0,Pan:0.004208):0.016482,Pongo:0.006523):0.008999,Macaca:0.013357):0.062179,(((Microcebus:0.030159,Otolemur:0.042049):0.01675,(Mus:0.027623,Rattus:0.03259):0.142406):0.005748,Tupaia:0.073488):0.010269):0.009277):0.010782):0.016802,Bos:0.071466):0.004662):0.007906):0.231252,Ornithorhynchus:0.231252);
 tree ENSG00000177374_HIC1_000 = ((((((Homo:0.003911,Pan:0.00196):0.003955,Pongo:0.00978):0.004323,Macaca:0.009474):0.047649,Oryctolagus:0.074257):0.007263,((Mus:0.046411,Rattus:0.038565):0.241858,Cavia:0.204716):0.037469):0.013372,(Dasypus:0.129668,Loxodonta:0.086737):0.013372);
 tree ENSG00000178177_LCORL_002 = (((Mus:0.079675,Rattus:0.012493):0.087867,(Tupaia:0.101726,((Echinops:0.08625,Loxodonta:0.060219):0.149088,(Microcebus:0.075611,(((Homo:0.002627,Pan:0.001397):0.014,Macaca:0.01888):0.238744,(Equus:0.092402,((Canis:0.063835,(Myotis:0.099849,Sorex:0.122577):0.054083):0.063184,Bos:0.067139):0.024873):0.068876):0.044982):0.015389):0.030523):0.070015):0.196628,Monodelphis:0.196628);
 tree ENSG00000178996_SNAG1_000 = (((((((Cavia:0.201416,Spermophilus:0.082856):0.004517,(Mus:0.086162,Rattus:0.073822):0.273551):0.020298,((((Homo:0.004159,Pan:0.001873):0.005271,Pongo:0.013417):0.013019,Macaca:0.025645):0.051399,(Ochotona:0.370239,Oryctolagus:0.118608):0.128682):0.002408):0.007299,Tupaia:0.164385):0.002625,(Microcebus:0.066616,Otolemur:0.066189):0.020617):0.012661,(Erinaceus:0.184668,((Canis:0.069755,Felis:0.059375):0.039901,((Equus:0.081353,Myotis:0.086291):0,Bos:0.09797):0.0017):0.006082):0.012966):0.005128,(Dasypus:0.097948,Echinops:0.218763):0.005128);
 tree ENSG00000179388_EGR3_001 = ((Monodelphis:0.729035,(Mus:0.644814,((Echinops:0.346167,Microcebus:0.107189):0.012904,((Cavia:0.184551,Spermophilus:0.160622):0.064935,((((Homo:0.004244,Pan:0.00214):0.011612,Pongo:0.021436):0.031979,Macaca:0.013496):0.122897,(Dasypus:0.172198,(Equus:0.085001,Canis:0.127705):0.046134):0.033396):0.007969):0.016649):0.11256):0.286001):0.283053,Ornithorhynchus:0.283053);
 tree ENSG00000179456_ZNF238_000 = ((Monodelphis:0.04827,(Echinops:0.035747,(((Erinaceus:0.108571,(Mus:0.023188,Rattus:0.005635):0.031006):0.020283,Ochotona:0.055142):0.007836,(((Homo:0.002175,Pan:0):0.004374,Macaca:0.008972,Pongo:0.00439):0.008892,Spermophilus:0.011175,Tupaia:0.033867):0.002202,(Microcebus:0.016898,Otolemur:0.026236):0.006226):0.004523,Sorex:0.046937,(((Canis:0.009182,Felis:0.018556):0.006761,Equus:0.013486):0.004482,(Myotis:0.019871,Bos:0.034328):0.00065):0.002265):0.055799):0.110303,Ornithorhynchus:0.110303);
 tree ENSG00000180592_Q5T4H8_HUMAN_001 = (((Echinops:0.116253,Loxodonta:0.026195):0.023076,(Cavia:0.0538,(Myotis:0.024386,((Mus:0.029564,Rattus:0.051409):0.096782,(((((((Homo:0.002637,Pan:0.000634):0.002519,Pongo:0.006078):0.002275,Macaca:0.009483):0.021235,Microcebus:0.023466):0.007796,((Ochotona:0.070596,Oryctolagus:0.041396):0.014507,Otolemur:0.054554):0.013297):0.0052,Tupaia:0.075993):0.01067,(((Canis:0,Monodelphis:0.405375):0.036772,Felis:0.030551):0.016301,(Equus:0.01755,Bos:0.052934):0.007031):0.002152):0.002799):0.004557):0.015069):0.006841):0.115293,Ornithorhynchus:0.115293);
 tree ENSG00000180991_XXXX_001 = ((Oryctolagus:0.064963,((((Homo:0.007777,Pan:0.002631):0.00476,Pongo:0.010677):0.052286,((Mus:0.095834,Spermophilus:0.038128):0.027693,Tupaia:0.058707):0.005459):0.006501,((Microcebus:0.029785,Otolemur:0.066041):0.014646,((Erinaceus:0.13143,Sorex:0.104759):0.019807,Canis:0.052946):0.00924):0.00286):0.002942):0.0315055,Loxodonta:0.0315055);
 tree ENSG00000182263_FIGN_000 = ((((Mus:0.043318,Rattus:0.034896):0.204922,Otolemur:0.183529):0.05097,(Macaca:0.030726,(Pongo:0.021462,(Pan:0.006753,Homo:0.004565):0.003546):0.010453):0.078386):0.0322665,(Equus:0.185626,(Bos:0.176917,Felis:0.189963):0.017007):0.0322665);
 tree ENSG00000184226_PCDH9_000 = (((Mus:0.013824,Rattus:0.010223):0.010728,(Canis:0.016356,(((Homo:0.002225,Pan:0.002247):0.004545,(Macaca:0.012582,Pongo:0.00339):0.001078):0.006205,((Dasypus:0.024356,Echinops:0.043332):0.000799,(Felis:0.010324,Bos:0.018421):0.001085):0.001673):0.00346):0.008078):0.143035,Monodelphis:0.143035);
 tree ENSG00000185591_SP1_001 = ((((Dasypus:0.107959,(((Homo:0.005312,Pan:0.005207):0.00737,Pongo:0.013922):0.016575,Macaca:0.023899):0.062869):0.015284,Loxodonta:0.087924):0.054799,Bos:0.071513):0.356312,Monodelphis:0.356312);
 tree ENSG00000185668_POU3F1_000 = ((Monodelphis:0.179586,(Loxodonta:0.143836,(((((Cavia:0.187765,(Ochotona:0.159296,Oryctolagus:0.125764):0.118186):0.0086,(Mus:0.048913,Rattus:0.044373):0.152952):0.030746,Otolemur:0.134933):0.003828,(((Homo:0.004999,Pan:0.004972):0.014045,Pongo:0.009682):0.018417,Macaca:0.031766):0.061541):0.024136,(((Canis:0.115844,Erinaceus:0.226159):0.016061,Equus:0.100853):0.006614,(Myotis:0.087552,Bos:0.154014):0.003025):0.032324):0.052294):0.151527):0.083318,Ornithorhynchus:0.083318);
 tree ENSG00000185728_YTHDF3_000 = ((Dasypus:0.067919,(Echinops:0.207959,((((Mus:0.021275,Rattus:0.035777):0.112719,Oryctolagus:0.076519):0.01919,Tupaia:0.106551):0.034495,((((((Homo:0.003655,Pan:0.009937):0.009184,Pongo:0.009439):0,Macaca:0.045052):0.132989,Otolemur:0.128645):0.064039,Myotis:0.073294):0.032808,((Canis:0.11235,Felis:0.078671):0.025287,Bos:0.182603):0.037867):0.085857):0.045259):0.082657):0.110023,Monodelphis:0.110023);
 tree ENSG00000186174_BCL9L_005 = (((Erinaceus:0.047138,Felis:0.020531):0.001103,((((Homo:0.002894,Pan:0):0.002778,Macaca:0.0179,Pongo:0.005978):0.009189,Tupaia:0.034201):0.008746,((Mus:0.00519,Rattus:0.015191):0.036317,Spermophilus:0.031351,((Cavia:0.023828,Ochotona:0.156811):0.022374,(Echinops:0.041666,Bos:0.046635):0.006776):0.003914):0.003021):0.005677):0.017351,Dasypus:0.017351);
 tree ENSG00000187140_FOXD3_000 = ((Monodelphis:0.101876,(Echinops:0.054575,(Ochotona:0.053233,((Mus:0.015453,Rattus:0.020427):0.059303,(Tupaia:0.017373,(((Equus:0.020102,((Erinaceus:0.03082,Sorex:0.041706):0.010413,(Felis:0,Myotis:0.037642):0.006963):0.000923):0.004091,((Homo:0.01213,Microcebus:0.017652):0.002769,Otolemur:0.018098):0.003638):0.00121,Dasypus:0.036692):0.001457):0.007344):0.005329):0.018989):0.103838):0.099507,Ornithorhynchus:0.099507);
 tree ENSG00000196323_ZBTB44_000 = (((((Canis:0.034738,Felis:0.013):0.014622,(Erinaceus:0.067213,Myotis:0.018276):0.009602):0.003319,((Dasypus:0.020383,Sorex:0.079755):0.001812,(Mus:0.00498,Rattus:0.00698):0.037529):0.006791):0.002619,Equus:0.019858,((Homo:0,Pan:0,Pongo:0.00672):0.021239,Bos:0.037498):0.003315):0.095128,Monodelphis:0.095128);
 tree ENSG00000197283_SYNGAP1_010 = ((Monodelphis:0.367826,((Echinops:0.187922,(Ochotona:0.138879,Oryctolagus:0.089408):0.033594):0.007312,((Cavia:0.08663,(Mus:0.031266,Rattus:0.041563):0.070691):0.010636,(((((Homo:0.001677,Pan:0):0.004991,Pongo:0.012126):0.003542,Macaca:0.005133):0.051454,Tupaia:0.072012):0.008162,(((Canis:0.046011,(Felis:0.026095,Otolemur:0.069539):0.003401):0.012574,Equus:0.048374):0.00387,(Erinaceus:0.099039,Bos:0.048041):0.010723):0.008178):0.008749):0.012585):0.028191):0.166131,Ornithorhynchus:0.166131);
 tree ENSG00000198492_YTHDF2_000 = ((Equus:0.029341,(Tupaia:0.034032,((Cavia:0.065226,(Mus:0.054478,Rattus:0.035191):0.045734):0.015526,((((Homo:0,Pan:0):0.002336,Macaca:0.012051,Pongo:0.002364):0.020195,(Microcebus:0.016715,Otolemur:0.02747):0.005536):0.002437,((Ochotona:0.026288,Oryctolagus:0.017071):0.024071,((Echinops:0.038559,Loxodonta:0.011775):0.013255,((Erinaceus:0.04336,Sorex:0.031586):0.017379,Myotis:0.014515,(((Canis:0.019738,Felis:0.020748):0.004163,Monodelphis:0.218338):0.011724,Bos:0.023428):0.004199):0.002346):0.003951):0.000932):0.022755):0.002775):0.040689):0.099681,Ornithorhynchus:0.099681);
 tree ENSG00000198642_KLHL9_000 = ((Sorex:0.015406,((((Homo:0.002596,Pan:0.010725):0.003585,Pongo:0.003851):0.005139,Macaca:0.009353):0.007985,(((Echinops:0.075197,Loxodonta:0.035212):0.005752,(Mus:0.011816,Rattus:0.018544):0.052435):0.000804,((Canis:0.001724,Felis:0.019513):0.001942,Cavia:0.040534,(Equus:0.010845,(Dasypus:0.009324,Bos:0.022439):0.004383):0.00458):0.001421):0.005425):0.009609):0.161946,Monodelphis:0.161946);
 tree ENSG00000198739_LRRTM3_000 = (((Echinops:0.128274,Loxodonta:0.018583):0.012169,(Dasypus:0.031864,((((Canis:0.033356,Felis:0.035607):0.020853,((Mus:0.126687,Sorex:0.099782):0.022864,Myotis:0.08706):0.011538):0.00642,Equus:0.023284):0.007595,(((Homo:0,((Macaca:0.006339,Pongo:0):0.002519,Pan:0):0.001257):0.008788,(Microcebus:0.008843,Otolemur:0.021587):0.012177):0.008752,(Tupaia:0.038221,(((Cavia:0.105802,Spermophilus:0.034346):0.006806,(Ochotona:0.073721,Oryctolagus:0.010988):0.01133):0.009824,Bos:0.034365):0.005337):0.004684):0.002272):0.009416):0):0.0731765,Monodelphis:0.0731765);
 tree ENSG00000204246_OR13C3_000 = ((((((((Cavia:0.161407,(Mus:0.043629,Rattus:0.071575):0.138325):0.029839,Spermophilus:0.108484):0.025594,(Ochotona:0.181623,Tupaia:0.110409):0.013771):0.017965,((Homo:0,Macaca:0.022939,Pan:0.015024):0.002125,Pongo:0.001961):0.08989):0.000637,(Microcebus:0.154057,Otolemur:0.063222):0.023101):0.013438,Echinops:0.167594):0.022915,Canis:0.157078):0.251113,Monodelphis:0.251113);
 tree ENSG00000204406_MBD5_003 = ((((((((Homo:0.002626,Pan:0):0.00087,Macaca:0.007012,Pongo:0.003007):0.011653,Otolemur:0.033257):0.005473,((Mus:0.019593,Rattus:0.024721):0.085072,Spermophilus:0.04063):0.009753,(Ochotona:0.051032,Oryctolagus:0.028904):0.012109):0.00071,Microcebus:0.012821):0.002451,Tupaia:0.03917):0.008335,(((Canis:0.004319,Felis:0.027159):0.008826,Equus:0.016645):0.003474,(Sorex:0.102165,(Erinaceus:0.114496,Bos:0.052715):0.010934):0.004815):0.010272):0.0088765,(Echinops:0.077721,Loxodonta:0.017603):0.0088765);
 tree ENSG00000213079_RBM16_013 = ((((((Homo:0.00307,Pan:0.003077):0.007081,Pongo:0.00532):0.016042,Macaca:0.029196):0.108245,(Mus:0.07909,Rattus:0.068782):0.235025):0.035296,(Equus:0.090076,(Canis:0.210748,Bos:0.180913):0.02398):0.020799):0.306002,Monodelphis:0.306002);
end;
